# Supplementary material for: Conformational trajectory of allosteric gating of the human cone photoreceptor cyclic nucleotide-gated channel
Source: Nat Commun. 2023 Jul 18;14:4284. doi: 10.1038/s41467-023-39971-8 (PMC10354024; doi:10.1038/s41467-023-39971-8)
Supplement: Supplementary file 7 — Source Data [file 41467_2023_39971_MOESM7_ESM.xlsx]

## Sheet: Figure 7
All lipids identified in the GDN sample
Index	Compounds	Class I	Class II	Length of carbon chain	Unsaturation of carbon chain	Q1 (Da)	Molecular Weight	Ionization model	Formula	AB3_GDN	cpd_ID	HMDB	lipidmaps ID	Pubchem CID	CAS	ChEBI	Metlin	kegg_map
LIPID-P-0052	Cholesterol	ST	Cholesterol	27	1	369.4	386.354865	[M-H2O+H]+	C27H46O	3392	C00187	HMDB0000067	LMST01010001	5997	-	-	-	ko00100,ko00120,ko00140,ko01100,ko04913,ko04925,ko04927,ko04934,ko04975,ko04976,ko04977,ko04979,ko05200,ko05217,ko05417
LIPID-P-2579	Cer(d24:1/18:0(2OH))	SP	Cer-AS	42	1	648.6289162	665.6322102	[M-H2O+H]+	C42H83NO4	312	-	-	-	-	-	-	-	-
LIPID-N-0217	PC(14:0_18:1)	GP	PC	32	1	776.544161	731.546506	[M+COOH]-	C40H78NO8P	195.2	C00157	HMDB0007872	LMGP01010490	24778618	-	24778618	-	ko00564,ko00590,ko00591,ko00592,ko01100,ko04723,ko05231
LIPID-P-2501	Cer(d18:1/15:1(2OH))	SP	Cer-AS	33	2	520.4724155	537.4757095	[M-H2O+H]+	C33H63NO4	178	-	-	-	-	-	-	-	-
LIPID-N-0980	PC(10:0_18:0)	GP	PC	28	0	722.4972099	677.4995553	[M+COOH]-	C36H72NO8P	113.2	C00157	-	LMGP01010390	24778529	-	-	-	ko00564,ko00590,ko00591,ko00592,ko01100,ko04723,ko05231
LIPID-N-0218	PC(16:0_18:1)	GP	PC	34	1	804.575461	759.577806	[M+COOH]-	C42H82NO8P	86.4	C00157	HMDB0007972	LMGP01010005	5497103	-	4266266	-	ko00564,ko00590,ko00591,ko00592,ko01100,ko04723,ko05231
LIPID-N-0216	PC(16:0_16:1)	GP	PC	32	1	776.544161	731.546506	[M+COOH]-	C40H78NO8P	72.72	C00157	HMDB0007969	LMGP01010566	6443788	-	6443788	-	ko00564,ko00590,ko00591,ko00592,ko01100,ko04723,ko05231
LIPID-N-0352	PE(18:1_18:1)	GP	PE	36	2	742.538683	743.546506	[M-H]-	C41H78NO8P	44	C00350	HMDB0009025	LMGP02010039	53479624	-	53479624	-	ko00563,ko00564,ko01100,ko04136,ko04140,ko04723,ko05130,ko05167
LIPID-P-2009	Cer(d16:0/19:1)	SP	Cer-NDS	35	1	534.5244511	551.5277451	[M-H2O+H]+	C35H69NO3	43	-	-	-	-	-	-	-	-
LIPID-P-2443	Cer(t18:0/16:1)	SP	Cer-NP	34	1	536.5037156	553.5070096	[M-H2O+H]+	C34H67NO4	42.4	-	-	-	-	-	-	-	-
LIPID-N-1277	PS(21:0_18:1)	GP	PS	39	1	830.591115	831.598935	[M-H]-	C45H86NO10P	41.68	C02737	-	LMGP03010685	52925795	-	-	-	ko00260,ko00564,ko01100,ko05140,ko05146,ko05322
LIPID-P-0188	DG(14:0_16:1)	GL	DG	30	1	556.503466	538.459725	[M+NH4]+	C33H62O5	40.4	C00641	HMDB0007012	LMGL02010379	53477950	-	-	-	ko00561,ko00562,ko00564,ko01100,ko04070,ko04730
LIPID-N-0235	PC(18:1_18:1)	GP	PC	36	2	830.591111	785.593456	[M+COOH]-	C44H84NO8P	38.4	C00157	HMDB0000593	LMGP01010836	10350317	68737-67-7	10350317	-	ko00564,ko00590,ko00591,ko00592,ko01100,ko04723,ko05231
LIPID-P-1639	DG(O-19:0_16:0)	GL	DG-O	35	0	614.608734	596.57436	[M+NH4]+	C38H76O4	36.8	-	-	-	-	-	-	-	-
LIPID-P-2418	Cer(t17:1/22:1)	SP	Cer-NP	39	2	604.5663159	621.5696099	[M-H2O+H]+	C39H75NO4	29.6	-	-	-	-	-	-	-	-
LIPID-N-0496	PI(18:1_18:1)	GP	PI	36	2	861.557134	862.557132	[M-H]-	C45H83O13P	26.56	-	-	-	-	-	-	-	-
LIPID-N-1242	PS(16:0_21:0)	GP	PS	37	0	804.5754649	785.5206846	[M-H]-	C42H76NO10P	25.36	C02737	-	LMGP03010198	52925308	-	-	-	ko00260,ko00564,ko01100,ko05140,ko05146,ko05322
LIPID-P-1604	BMP(20:4_22:4)	GP	BMP	42	8	864.5749112	846.5410857	[M+NH4]+	C48H79O10P	23.28	-	-	-	-	-	-	-	-
LIPID-N-1457	PA(20:0_18:1)	GP	PA	38	1	729.5434365	730.5512565	[M-H]-	C41H79O8P	22.2	C00416	HMDB0115069	LMGP10010953	52929541	-	-	-	ko00561,ko00564,ko01100,ko04024,ko04070,ko04072,ko04666,ko04912,ko04975,ko05200,ko05212,ko05231
LIPID-P-2019	Cer(d18:0/19:1)	SP	Cer-NDS	37	1	562.5557512	579.5590452	[M-H2O+H]+	C37H73NO3	19.4	-	-	-	-	-	-	-	-
LIPID-N-1010	PC(14:1_18:1)	GP	PC	32	2	774.52851	729.5308554	[M+COOH]-	C40H76NO8P	18.72	C00157	HMDB0007906	LMGP01011390	52922262	-	-	-	ko00564,ko00590,ko00591,ko00592,ko01100,ko04723,ko05231
LIPID-N-1464	PA(18:1_20:1)	GP	PA	38	2	727.5277864	728.5356064	[M-H]-	C41H77O8P	18.5	C00416	HMDB0115098	LMGP10010538	52929131	-	-	-	ko00561,ko00564,ko01100,ko04024,ko04070,ko04072,ko04666,ko04912,ko04975,ko05200,ko05212,ko05231
LIPID-P-0636	PE(P-16:0_18:1)	GP	PE-P	34	1	702.543766	701.535941	[M+H]+	C39H76NO7P	18.32	C00350	HMDB0011342	LMGP02030095	52925128	-	-	-	ko00563,ko00564,ko01100,ko04136,ko04140,ko04723,ko05130,ko05167
LIPID-N-1016	PC(18:0_15:1)	GP	PC	33	1	790.5598101	745.5621555	[M+COOH]-	C41H80NO8P	17	C00157	-	LMGP01011442	52922366	-	-	-	ko00564,ko00590,ko00591,ko00592,ko01100,ko04723,ko05231
LIPID-N-0338	PE(18:1_18:0)	GP	PE	36	1	744.554333	745.562156	[M-H]-	C41H80NO8P	15.92	C00350	HMDB0009057	LMGP02010050	9546755	-	14714011	-	ko00563,ko00564,ko01100,ko04136,ko04140,ko04723,ko05130,ko05167
LIPID-N-0570	PS(18:0_18:1)	GP	PS	36	1	788.544161	789.551986	[M-H]-	C42H80NO10P	13.6	C02737	HMDB0010163	LMGP03010025	59720717	-	59720717	-	ko00260,ko00564,ko01100,ko05140,ko05146,ko05322
LIPID-N-0563	PS(18:0_18:0)	GP	PS	36	0	790.559811	791.567636	[M-H]-	C42H82NO10P	13.6	C02737	HMDB0012378	LMGP03010036	9547096	-	-	-	ko00260,ko00564,ko01100,ko05140,ko05146,ko05322
LIPID-N-1449	PA(18:0_21:0)	GP	PA	39	0	745.5747366	746.5825566	[M-H]-	C42H83O8P	12.96	C00416	-	LMGP10010317	52928910	-	-	-	ko00561,ko00564,ko01100,ko04024,ko04070,ko04072,ko04666,ko04912,ko04975,ko05200,ko05212,ko05231
LIPID-N-1292	PS(18:1_18:1)	GP	PS	36	2	786.5285147	787.5363347	[M-H]-	C42H78NO10P	12.72	C02737	HMDB0012390	LMGP03010030	6438639	-	-	-	ko00260,ko00564,ko01100,ko05140,ko05146,ko05322
LIPID-N-1322	PS(18:1_20:3)	GP	PS	38	4	810.5285147	817.5832849	[M-H]-	C44H84NO10P	12.32	C02737	HMDB0012393	LMGP03010335	52925445	-	-	-	ko00260,ko00564,ko01100,ko05140,ko05146,ko05322
LIPID-N-1044	PC(15:0_22:6)	GP	PC	37	6	836.5441601	791.5465055	[M+COOH]-	C45H78NO8P	12.08	C00157	HMDB0007958	LMGP01011430	52922342	-	-	-	ko00564,ko00590,ko00591,ko00592,ko01100,ko04723,ko05231
LIPID-N-1247	PS(18:0_21:0)	GP	PS	39	0	832.606765	817.5832849	[M-H]-	C44H84NO10P	11.76	C02737	-	LMGP03010319	52925429	-	-	-	ko00260,ko00564,ko01100,ko05140,ko05146,ko05322
LIPID-N-0334	PE(16:0_18:1)	GP	PE	34	1	716.523033	717.530856	[M-H]-	C39H76NO8P	10.8	C00350	HMDB0005320	LMGP02010009	5283496	-	5283496	-	ko00563,ko00564,ko01100,ko04136,ko04140,ko04723,ko05130,ko05167
LIPID-N-0231	PC(16:1_18:1)	GP	PC	34	2	802.559811	757.562156	[M+COOH]-	C42H80NO8P	10.56	C00157	HMDB0008004	LMGP01010678	24778766	-	24778766	-	ko00564,ko00590,ko00591,ko00592,ko01100,ko04723,ko05231
LIPID-N-1269	PS(19:0_18:1)	GP	PS	37	1	802.5598148	803.5676348	[M-H]-	C43H82NO10P	10.4	C02737	-	LMGP03010332	52925442	-	-	-	ko00260,ko00564,ko01100,ko05140,ko05146,ko05322
LIPID-N-1261	PS(17:0_18:1)	GP	PS	35	1	774.5285147	777.5519848	[M-H]-	C41H80NO10P	10.32	C02737	-	LMGP03010327	52925437	-	-	-	ko00260,ko00564,ko01100,ko05140,ko05146,ko05322
LIPID-P-1422	DG(12:0_16:1)	GL	DG	28	1	528.462799	510.428425	[M+NH4]+	C31H58O5	10.16	C00641	-	LMGL02010322	56936297	-	-	-	ko00561,ko00562,ko00564,ko01100,ko04070,ko04730
LIPID-N-0073	FFA(16:0)	FA	FFA	16	0	255.232405	256.24023	[M-H]-	C16H32O2	10.16	C00249	HMDB0000220	LMFA01010001	985	-	-	-	ko00061,ko00062,ko00071,ko01040,ko01100,ko01212
LIPID-N-1237	PS(16:0_19:0)	GP	PS	35	0	776.5441648	777.5519848	[M-H]-	C41H80NO10P	10.08	C02737	-	LMGP03010953	52926060	-	-	-	ko00260,ko00564,ko01100,ko05140,ko05146,ko05322
LIPID-P-0274	MG(16:0)	GL	MG	16	0	348.320751	330.27701	[M+NH4]+	C19H38O4	9.8	C01885	HMDB0011564	LMGL01010001	3084463	32899-41-5	-	-	ko00561,ko01100,ko04714,ko04923,ko04975,ko04977
LIPID-N-1386	PI(12:0_18:1)	GP	PI	30	1	779.4710594	780.4788794	[M-H]-	C39H73O13P	9.52	-	-	LMGP06010290	52927743	-	-	-	-
LIPID-P-0161	CoenzymeQ10	PR	CoQ	10	0	863.69147	862.68391	[M+H]+	C59H90O4	9.4	C11378	HMDB0001072	LMPR02010001	5281915	303-98-0	-	-	ko04216
LIPID-P-0637	PE(P-18:0_18:1)	GP	PE-P	36	1	730.575066	729.567241	[M+H]+	C41H80NO7P	9.32	C00350	HMDB0011375	LMGP02030004	42607457	-	-	-	ko00563,ko00564,ko01100,ko04136,ko04140,ko04723,ko05130,ko05167
LIPID-N-0228	PC(16:1_16:1)	GP	PC	32	2	774.528511	729.530856	[M+COOH]-	C40H76NO8P	9.04	C00157	HMDB0008002	LMGP01010682	24778764	-	24778764	-	ko00564,ko00590,ko00591,ko00592,ko01100,ko04723,ko05231
LIPID-N-1270	PS(21:0_16:1)	GP	PS	37	1	802.5598148	803.5676348	[M-H]-	C43H82NO10P	8.56	C02737	-	LMGP03010681	52925791	-	-	-	ko00260,ko00564,ko01100,ko05140,ko05146,ko05322
LIPID-P-0642	PE(P-18:1_18:1)	GP	PE-P	36	2	728.559416	727.551591	[M+H]+	C41H78NO7P	8.2	C00350	HMDB0009115	-	53479670	-	-	-	ko00563,ko00564,ko01100,ko04136,ko04140,ko04723,ko05130,ko05167
LIPID-N-1019	PC(15:1_18:1)	GP	PC	33	2	788.5441601	743.5465055	[M+COOH]-	C41H78NO8P	7.84	C00157	-	LMGP01011443	52922368	-	-	-	ko00564,ko00590,ko00591,ko00592,ko01100,ko04723,ko05231
LIPID-P-2422	Cer(t17:2/16:0)	SP	Cer-NP	33	2	520.4724155	537.4757095	[M-H2O+H]+	C33H63NO4	7.78	-	-	-	-	-	-	-	-
LIPID-N-0750	PE(O-16:1_18:1)	GP	PE-O	34	2	700.528116	701.535941	[M-H]-	C39H76NO7P	7.72	-	-	-	-	-	-	-	-
LIPID-N-0349	PE(18:1_16:1)	GP	PE	34	2	714.507383	715.515206	[M-H]-	C39H74NO8P	7.6	C00350	HMDB0009023	LMGP02011198	53479622	-	53479622	-	ko00563,ko00564,ko01100,ko04136,ko04140,ko04723,ko05130,ko05167
LIPID-P-0368	LPC(16:1)	GP	LPC	16	1	494.324667	493.316841	[M+H]+	C24H48NO7P	7.56	C04230	HMDB0010383	LMGP01050021	24779461	76790-27-7	-	-	ko00564,ko05231
LIPID-N-1456	PA(20:0_16:1)	GP	PA	36	1	701.5121364	702.5199564	[M-H]-	C39H75O8P	7.52	C00416	HMDB0115065	LMGP10010512	52929105	-	-	-	ko00561,ko00564,ko01100,ko04024,ko04070,ko04072,ko04666,ko04912,ko04975,ko05200,ko05212,ko05231
LIPID-N-1233	PS(16:0_17:0)	GP	PS	33	0	748.5128646	749.5206846	[M-H]-	C39H76NO10P	7.376	C02737	-	LMGP03010229	52925339	-	-	-	ko00260,ko00564,ko01100,ko05140,ko05146,ko05322
LIPID-N-1338	PS(18:1_24:4)	GP	PS	42	5	864.5754649	865.5832849	[M-H]-	C48H84NO10P	7.328	C02737	-	-	-	-	-	-	ko00260,ko00564,ko01100,ko05140,ko05146,ko05322
LIPID-P-2417	Cer(t17:1/22:0)	SP	Cer-NP	39	1	606.581966	623.58526	[M-H2O+H]+	C39H77NO4	7.26	-	-	-	-	-	-	-	-
LIPID-P-1602	BMP(20:4_20:4)	GP	BMP	40	8	836.543611	818.5097856	[M+NH4]+	C46H75O10P	6.6	-	-	-	-	-	-	-	-
LIPID-N-1335	PS(18:1_22:4)	GP	PS	40	5	836.5441648	825.4580844	[M-H]-	C46H68NO10P	6.504	C02737	HMDB0112420	LMGP03010339	52925449	-	-	-	ko00260,ko00564,ko01100,ko05140,ko05146,ko05322
LIPID-N-0482	PI(18:0_18:1)	GP	PI	36	1	863.572784	864.572782	[M-H]-	C45H85O13P	5.8	-	-	LMGP06010957	52928410	-	-	-	-
LIPID-P-2132	HexCer(t14:2/30:2(2OH))	SP	HexCer-AP	44	4	686.6081711	865.6642981	[M-H2O+H]+	C50H91NO10	5.792	-	-	-	-	-	-	-	-
LIPID-N-1002	PC(10:0_22:0)	GP	PC	32	0	778.5598101	733.5621555	[M+COOH]-	C40H80NO8P	5.64	C00157	-	LMGP01010397	24778536	-	-	-	ko00564,ko00590,ko00591,ko00592,ko01100,ko04723,ko05231
LIPID-P-2412	Cer(t17:1/16:0)	SP	Cer-NP	33	1	522.4880656	539.4913596	[M-H2O+H]+	C33H65NO4	5.6	-	-	-	-	-	-	-	-
LIPID-P-2432	Cer(t17:2/24:0)	SP	Cer-NP	41	2	632.597616	649.60091	[M-H2O+H]+	C41H79NO4	5.46	-	-	-	-	-	-	-	-
LIPID-P-0634	PE(P-16:0_16:1)	GP	PE-P	32	1	674.512466	673.504641	[M+H]+	C37H72NO7P	5.12	C00350	HMDB0011339	-	52925047	-	-	-	ko00563,ko00564,ko01100,ko04136,ko04140,ko04723,ko05130,ko05167
LIPID-P-1735	MGDG(16:1_16:2)	GL	MGDG	32	3	742.546924	724.51255	[M+NH4]+	C41H72O10	5.08	-	-	-	-	-	-	-	-
LIPID-N-0075	FFA(18:0)	FA	FFA	18	0	283.263705	284.27153	[M-H]-	C18H36O2	5.04	C01530	HMDB0000827	LMFA01010018	5281	-	-	-	ko00061,ko01040,ko01100
LIPID-N-0753	PE(O-18:1_18:1)	GP	PE-O	36	2	728.559416	729.567241	[M-H]-	C41H80NO7P	5.04	-	-	-	-	-	-	-	-
LIPID-N-0959	LNAPE(16:0/N-18:1)	GP	LNAPE	34	1	716.523031	717.530856	[M-H]-	C39H76NO8P	4.96	-	-	-	-	-	-	-	-
LIPID-P-0276	MG(18:0)	GL	MG	18	0	376.352051	358.30831	[M+NH4]+	C21H42O4	4.9	C01885	HMDB0011131	LMGL01010003	15560610	22610-61-3	-	-	ko00561,ko01100,ko04714,ko04923,ko04975,ko04977
LIPID-N-0270	PC(18:2_18:2)	GP	PC	36	4	826.559811	781.562156	[M+COOH]-	C44H80NO8P	4.76	C00157	HMDB0008138	LMGP01010921	5288075	998-06-1	5288075	-	ko00564,ko00590,ko00591,ko00592,ko01100,ko04723,ko05231
LIPID-N-0567	PS(16:0_18:1)	GP	PS	34	1	760.512861	761.520686	[M-H]-	C40H76NO10P	4.416	C02737	HMDB0012357	LMGP03010007	5283499	-	-	-	ko00260,ko00564,ko01100,ko05140,ko05146,ko05322
LIPID-N-0774	PE(O-18:2_18:1)	GP	PE-O	36	3	726.543766	727.551591	[M-H]-	C41H78NO7P	4.38	-	-	-	-	-	-	-	-
LIPID-N-1281	PS(23:0_18:1)	GP	PS	41	1	858.6224151	859.6302351	[M-H]-	C47H90NO10P	4.328	C02737	-	-	-	-	-	-	ko00260,ko00564,ko01100,ko05140,ko05146,ko05322
LIPID-N-0206	PC(16:0_16:0)	GP	PC	32	0	778.559811	733.562156	[M+COOH]-	C40H80NO8P	4.168	C00157	HMDB0000564	LMGP01010564	452110	63-89-8	452110	-	ko00564,ko00590,ko00591,ko00592,ko01100,ko04723,ko05231
LIPID-P-0418	LPE(18:1/0:0)	GP	LPE	18	1	480.309014	479.301191	[M+H]+	C23H46NO7P	4.08	-	HMDB0011506	LMGP02050004	9547071	89576-29-4	-	-	-
LIPID-P-0417	LPE(0:0/18:1)	GP	LPE	18	1	480.309014	479.301191	[M+H]+	C23H46NO7P	4.06	-	HMDB0011476	LMGP02050040	53480925	-	-	-	-
LIPID-N-0478	PI(16:0_18:1)	GP	PI	34	1	835.541484	836.541482	[M-H]-	C43H81O13P	3.84	-	HMDB0009782	LMGP06010001	53480051	-	-	-	-
LIPID-N-0958	LNAPE(16:1/N-16:0)	GP	LNAPE	32	1	688.491731	689.499556	[M-H]-	C37H72NO8P	3.676	-	-	-	-	-	-	-	-
LIPID-N-0232	PC(16:0_18:2)	GP	PC	34	2	802.559811	757.562156	[M+COOH]-	C42H80NO8P	3.576	C00157	HMDB0007973	LMGP01010585	5287971	-	5287971	-	ko00564,ko00590,ko00591,ko00592,ko01100,ko04723,ko05231
LIPID-N-1255	PS(15:0_16:1)	GP	PS	31	1	718.4659145	719.4737345	[M-H]-	C37H70NO10P	3.528	C02737	HMDB0112357	LMGP03010205	52925315	-	-	-	ko00260,ko00564,ko01100,ko05140,ko05146,ko05322
LIPID-P-2433	Cer(t17:2/24:1)	SP	Cer-NP	41	3	630.581966	647.58526	[M-H2O+H]+	C41H77NO4	3.38	-	-	-	-	-	-	-	-
LIPID-P-0415	LPE(16:1)	GP	LPE	16	1	452.277714	451.269891	[M+H]+	C21H42NO7P	3.38	-	HMDB0011474	LMGP02050037	53480923	-	-	-	-
LIPID-P-1705	DG(O-18:1_22:6)	GL	DG-O	40	7	670.577434	652.54306	[M+NH4]+	C43H72O4	3.376	-	-	-	-	-	-	-	-
LIPID-P-2500	Cer(d18:1/15:0(2OH))	SP	Cer-AS	33	1	522.4880656	539.4913596	[M-H2O+H]+	C33H65NO4	3.36	-	-	-	-	-	-	-	-
LIPID-P-1318	PE(P-16:0_20:1)	GP	PE-P	36	1	730.575066	729.567241	[M+H]+	C41H80NO7P	3.36	C00350	HMDB0011348	LMGP02030025	52925058	-	-	-	ko00563,ko00564,ko01100,ko04136,ko04140,ko04723,ko05130,ko05167
LIPID-N-1236	PS(14:0_21:0)	GP	PS	35	0	776.5441648	777.5519848	[M-H]-	C41H80NO10P	3.344	C02737	-	LMGP03010105	52925215	-	-	-	ko00260,ko00564,ko01100,ko05140,ko05146,ko05322
LIPID-P-0915	TG(16:0_18:1_18:1)	GL	TG	52	2	876.80182	858.76764	[M+NH4]+	C55H102O6	3.32	C00422	HMDB0005382	LMGL03010100	25240174	-	-	-	ko00561,ko01100,ko04714,ko04923,ko04931,ko04975,ko04977,ko04979,ko05417
LIPID-P-2013	Cer(d17:0/18:0)	SP	Cer-NDS	35	0	536.5401012	553.5433952	[M-H2O+H]+	C35H71NO3	3.22	-	-	-	-	-	-	-	-
LIPID-P-2415	Cer(t17:1/20:0)	SP	Cer-NP	37	1	578.5506658	595.5539598	[M-H2O+H]+	C37H73NO4	3.1	-	-	-	-	-	-	-	-
LIPID-P-1329	PE(P-18:1_16:1)	GP	PE-P	34	2	700.528116	699.520291	[M+H]+	C39H74NO7P	3.02	C00350	-	-	-	-	-	-	ko00563,ko00564,ko01100,ko04136,ko04140,ko04723,ko05130,ko05167
LIPID-N-1346	PS(18:1_22:5)	GP	PS	40	6	834.5285147	825.4580844	[M-H]-	C46H68NO10P	3.008	C02737	-	-	-	-	-	-	ko00260,ko00564,ko01100,ko05140,ko05146,ko05322
LIPID-N-0524	PI(18:0_20:4)	GP	PI	38	4	885.557134	886.557132	[M-H]-	C47H83O13P	2.936	-	HMDB0009815	LMGP06010010	42607491	-	-	-	-
LIPID-N-0238	PC(18:1_19:1)	GP	PC	37	2	844.606761	799.609106	[M+COOH]-	C45H86NO8P	2.932	C00157	-	LMGP01011606	52922691	-	-	-	ko00564,ko00590,ko00591,ko00592,ko01100,ko04723,ko05231
LIPID-P-2410	Cer(t17:0/22:1)	SP	Cer-NP	39	1	606.581966	623.58526	[M-H2O+H]+	C39H77NO4	2.92	-	-	-	-	-	-	-	-
LIPID-N-1262	PS(19:0_16:1)	GP	PS	35	1	774.5285147	777.5519848	[M-H]-	C41H80NO10P	2.872	C02737	-	LMGP03010214	52925324	-	-	-	ko00260,ko00564,ko01100,ko05140,ko05146,ko05322
LIPID-P-0169	DG(16:0_16:0)	GL	DG	32	0	586.550416	568.506675	[M+NH4]+	C35H68O5	2.82	C00165	HMDB0007098	LMGL02010001	644078	-	-	-	ko01521,ko04010,ko04012,ko04014,ko04015,ko04020,ko04024,ko04062,ko04064,ko04066,ko04071,ko04072,ko04261,ko04270,ko04370,ko04371,ko04540,ko04611,ko04613,ko04625,ko04650,ko04658,ko04659,ko04660,ko04662,ko04664,ko04666,ko04713,ko04714,ko04720,ko04722,ko04723,ko04724,ko04725,ko04726,ko04728,ko04730,ko04750,ko04911,ko04912,ko04915,ko04916,ko04918,ko04919,ko04920,ko04921,ko04923,ko04925,ko04926,ko04928…
LIPID-P-0652	PE(P-16:0_20:4)	GP	PE-P	36	4	724.528116	723.520291	[M+H]+	C41H74NO7P	2.82	C00350	HMDB0011352	LMGP02030093	52925126	-	-	-	ko00563,ko00564,ko01100,ko04136,ko04140,ko04723,ko05130,ko05167
LIPID-P-0120	Cer(d18:1/16:1)	SP	Cer-NS	34	2	536.504225	535.496444	[M+H]+	C34H65NO3	2.78	C00195	HMDB0035480	-	131751776	141980-53-2	-	-	ko00600,ko01100,ko04071,ko04217,ko04722,ko04920,ko04931,ko04933,ko05140,ko05415
LIPID-P-0654	PE(P-18:0_20:4)	GP	PE-P	38	4	752.559416	751.551591	[M+H]+	C43H78NO7P	2.72	C00350	HMDB0005779	LMGP02030003	9547058	-	-	-	ko00563,ko00564,ko01100,ko04136,ko04140,ko04723,ko05130,ko05167
LIPID-P-0292	HexCer(d18:1/16:0)	SP	HexCer-NS	34	1	700.572744	699.564919	[M+H]+	C40H77NO8	2.696	C01190	HMDB0004971	LMSP0501AA03	14035030	-	-	-	ko00600,ko01100
LIPID-N-0578	PS(18:1_19:1)	GP	PS	37	2	800.544161	801.551986	[M-H]-	C43H80NO10P	2.648	C02737	-	LMGP03010333	52925443	-	-	-	ko00260,ko00564,ko01100,ko05140,ko05146,ko05322
LIPID-P-0174	DG(16:0_18:0)	GL	DG	34	0	614.581716	596.537975	[M+NH4]+	C37H72O5	2.608	C00165	HMDB0007100	LMGL02010020	9543688	-	-	-	ko01521,ko04010,ko04012,ko04014,ko04015,ko04020,ko04024,ko04062,ko04064,ko04066,ko04071,ko04072,ko04261,ko04270,ko04370,ko04371,ko04540,ko04611,ko04613,ko04625,ko04650,ko04658,ko04659,ko04660,ko04662,ko04664,ko04666,ko04713,ko04714,ko04720,ko04722,ko04723,ko04724,ko04725,ko04726,ko04728,ko04730,ko04750,ko04911,ko04912,ko04915,ko04916,ko04918,ko04919,ko04920,ko04921,ko04923,ko04925,ko04926,ko04928…
LIPID-N-1397	PI(15:0_21:1)	GP	PI	36	1	863.5649598	864.5727798	[M-H]-	C45H85O13P	2.56	-	-	-	-	-	-	-	-
LIPID-P-0661	PE(P-16:0_22:6)	GP	PE-P	38	6	748.528116	747.520291	[M+H]+	C43H74NO7P	2.44	C00350	HMDB0005780	LMGP02030001	5283497	-	-	-	ko00563,ko00564,ko01100,ko04136,ko04140,ko04723,ko05130,ko05167
LIPID-N-1392	PI(15:0_19:1)	GP	PI	34	1	835.5336597	836.5414797	[M-H]-	C43H81O13P	2.44	-	-	LMGP06010117	52927570	-	-	-	-
LIPID-N-0598	PS(18:0_22:6)	GP	PS	40	6	834.528511	835.536336	[M-H]-	C46H78NO10P	2.368	C02737	HMDB0010167	LMGP03010040	24779546	-	59720717	-	ko00260,ko00564,ko01100,ko05140,ko05146,ko05322
LIPID-N-1486	PA(20:0_20:4)	GP	PA	40	4	751.5277864	752.5356064	[M-H]-	C43H77O8P	2.32	C00416	HMDB0115156	LMGP10010636	52929229	-	-	-	ko00561,ko00564,ko01100,ko04024,ko04070,ko04072,ko04666,ko04912,ko04975,ko05200,ko05212,ko05231
LIPID-N-1243	PS(18:0_19:0)	GP	PS	37	0	804.5754649	785.5206846	[M-H]-	C42H76NO10P	2.304	C02737	-	LMGP03010317	52925427	-	-	-	ko00260,ko00564,ko01100,ko05140,ko05146,ko05322
LIPID-P-2416	Cer(t17:1/20:1)	SP	Cer-NP	37	2	576.5350158	593.5383098	[M-H2O+H]+	C37H71NO4	2.3	-	-	-	-	-	-	-	-
LIPID-N-1033	PC(18:1_17:2)	GP	PC	35	3	814.5598101	769.5621555	[M+COOH]-	C43H80NO8P	2.24	C00157	-	LMGP01011562	52922603	-	-	-	ko00564,ko00590,ko00591,ko00592,ko01100,ko04723,ko05231
LIPID-N-1264	PS(16:0_20:1)	GP	PS	36	1	788.5441648	789.5519848	[M-H]-	C42H80NO10P	2.184	C02737	HMDB0112543	LMGP03010534	52925644	-	-	-	ko00260,ko00564,ko01100,ko05140,ko05146,ko05322
LIPID-N-0105	FFA(24:6)	FA	FFA	24	6	355.263705	356.27153	[M-H]-	C24H36O2	2.168	-	HMDB0002007	LMFA01030822	11792612	-	-	-	-
LIPID-P-2065	Cer(d17:1/25:1)	SP	Cer-NS	42	2	630.6183515	647.6216455	[M-H2O+H]+	C42H81NO3	2.14	-	-	-	-	-	-	-	-
LIPID-P-1717	MGDG(16:0_18:1)	GL	MGDG	34	1	774.609524	756.57515	[M+NH4]+	C43H80O10	2.064	-	-	LMGL05010025	52922103	-	-	-	-
LIPID-P-2081	Cer(d18:2/16:1)	SP	Cer-NS	34	3	516.4775009	533.4807949	[M-H2O+H]+	C34H63NO3	2.06	-	-	-	-	-	-	-	-
LIPID-N-0877	PMeOH(16:0_16:0)	GP	PMeOH	32	0	661.480832	662.488657	[M-H]-	C36H71O8P	2.02	-	-	-	-	-	-	-	-
LIPID-N-0331	PE(16:1_16:0)	GP	PE	32	1	688.491732	689.499556	[M-H]-	C37H72NO8P	1.988	C00350	HMDB0008956	LMGP02010520	52924223	-	52924223	-	ko00563,ko00564,ko01100,ko04136,ko04140,ko04723,ko05130,ko05167
LIPID-P-0988	TG(18:1_18:1_18:1)	GL	TG	54	3	902.81805	884.78329	[M+NH4]+	C57H104O6	1.954666	C00422	HMDB0005453	LMGL03010250	5497163	-	-	-	ko00561,ko01100,ko04714,ko04923,ko04931,ko04975,ko04977,ko04979,ko05417
LIPID-P-2400	Cer(t15:0/22:1)	SP	Cer-NP	37	1	578.5506658	595.5539598	[M-H2O+H]+	C37H73NO4	1.908	-	-	-	-	-	-	-	-
LIPID-P-0847	TG(16:0_18:0_18:1)	GL	TG	52	1	878.81744	860.78329	[M+NH4]+	C55H104O6	1.84	C00422	HMDB0005367	LMGL03010085	5365005	-	-	-	ko00561,ko01100,ko04714,ko04923,ko04931,ko04975,ko04977,ko04979,ko05417
LIPID-N-0067	FFA(10:0)	FA	FFA	10	0	171.138505	172.14633	[M-H]-	C10H20O2	1.804	-	HMDB0000511	LMFA01010010	2969	-	-	-	-
LIPID-P-0664	PE(P-18:1_22:6)	GP	PE-P	40	7	774.543766	773.535941	[M+H]+	C45H76NO7P	1.792	C00350	HMDB0011460	LMGP02030006	52925039	-	-	-	ko00563,ko00564,ko01100,ko04136,ko04140,ko04723,ko05130,ko05167
LIPID-N-1492	PA(16:0_22:5)	GP	PA	38	5	721.4808362	722.4886562	[M-H]-	C41H71O8P	1.774	C00416	-	-	-	-	-	-	ko00561,ko00564,ko01100,ko04024,ko04070,ko04072,ko04666,ko04912,ko04975,ko05200,ko05212,ko05231
LIPID-P-0160	CoenzymeQ9	PR	CoQ	9	0	795.62878	794.62131	[M+H]+	C54H82O4	1.688	C01967	HMDB0006707	LMPR02010004	5280473	303-97-9	-	-	-
LIPID-N-1465	PA(20:0_18:2)	GP	PA	38	2	727.5277864	728.5356064	[M-H]-	C41H77O8P	1.686	C00416	HMDB0114958	LMGP10010354	52928947	-	-	-	ko00561,ko00564,ko01100,ko04024,ko04070,ko04072,ko04666,ko04912,ko04975,ko05200,ko05212,ko05231
LIPID-N-0415	PE(22:6_18:0)	GP	PE	40	6	790.538683	791.546506	[M-H]-	C45H78NO8P	1.676	C00350	HMDB0009012	LMGP02010094	9546798	-	52924843	-	ko00563,ko00564,ko01100,ko04136,ko04140,ko04723,ko05130,ko05167
LIPID-N-1288	PS(16:1_17:1)	GP	PS	33	2	744.4815645	749.5206846	[M-H]-	C39H76NO10P	1.648	C02737	-	LMGP03010209	52925319	-	-	-	ko00260,ko00564,ko01100,ko05140,ko05146,ko05322
LIPID-N-1312	PS(18:1_20:2)	GP	PS	38	3	812.5441648	817.5832849	[M-H]-	C44H84NO10P	1.64	C02737	HMDB0112413	LMGP03010334	52925444	-	-	-	ko00260,ko00564,ko01100,ko05140,ko05146,ko05322
LIPID-N-0207	PC(18:0_14:0)	GP	PC	32	0	778.559811	733.562156	[M+COOH]-	C40H80NO8P	1.632	C00157	HMDB0008031	LMGP01010739	3082163	-	3082163	-	ko00564,ko00590,ko00591,ko00592,ko01100,ko04723,ko05231
LIPID-N-1259	PS(18:0_15:1)	GP	PS	33	1	746.4972146	749.5206846	[M-H]-	C39H76NO10P	1.592	C02737	-	LMGP03010172	52925282	-	-	-	ko00260,ko00564,ko01100,ko05140,ko05146,ko05322
LIPID-N-0650	PA(18:1_22:6)	GP	PA	40	7	745.480832	746.488657	[M-H]-	C43H71O8P	1.556	C00416	-	LMGP10010040	460605	-	460605	-	ko00561,ko00564,ko01100,ko04024,ko04070,ko04072,ko04666,ko04912,ko04975,ko05200,ko05212,ko05231
LIPID-N-1280	PS(21:0_20:1)	GP	PS	41	1	858.6224151	859.6302351	[M-H]-	C47H90NO10P	1.552	C02737	-	LMGP03010693	52925803	-	-	-	ko00260,ko00564,ko01100,ko05140,ko05146,ko05322
LIPID-N-0254	PC(18:1_18:2)	GP	PC	36	3	828.575461	783.577806	[M+COOH]-	C44H82NO8P	1.544	C00157	HMDB0008072	LMGP01010893	53478723	-	53478723	-	ko00564,ko00590,ko00591,ko00592,ko01100,ko04723,ko05231
LIPID-P-2051	Cer(d17:1/16:0)	SP	Cer-NS	33	1	506.493151	523.496445	[M-H2O+H]+	C33H65NO3	1.54	-	-	-	-	-	-	-	-
LIPID-P-2429	Cer(t17:2/22:0)	SP	Cer-NP	39	2	604.5663159	621.5696099	[M-H2O+H]+	C39H75NO4	1.526	-	-	-	-	-	-	-	-
LIPID-P-2532	Cer(d18:2/23:1(2OH))	SP	Cer-AS	41	3	630.581966	647.58526	[M-H2O+H]+	C41H77NO4	1.514	-	-	-	-	-	-	-	-
LIPID-P-2484	Cer(d17:1/16:2(2OH))	SP	Cer-AS	33	3	518.4567654	535.4600594	[M-H2O+H]+	C33H61NO4	1.506	-	-	-	-	-	-	-	-
LIPID-N-0755	PE(O-16:1_20:1)	GP	PE-O	36	2	728.559416	729.567241	[M-H]-	C41H80NO7P	1.498	-	-	-	-	-	-	-	-
LIPID-N-0426	PE(22:6_18:1)	GP	PE	40	7	788.523033	789.530856	[M-H]-	C45H76NO8P	1.492	C00350	HMDB0009685	LMGP02011143	53479975	-	53479975	-	ko00563,ko00564,ko01100,ko04136,ko04140,ko04723,ko05130,ko05167
LIPID-P-2451	Cer(t18:1/15:1)	SP	Cer-NP	33	2	520.4724155	537.4757095	[M-H2O+H]+	C33H63NO4	1.464	-	-	-	-	-	-	-	-
LIPID-N-1015	PC(17:0_16:1)	GP	PC	33	1	790.5598101	745.5621555	[M+COOH]-	C41H80NO8P	1.46	C00157	-	LMGP01011502	52922485	-	-	-	ko00564,ko00590,ko00591,ko00592,ko01100,ko04723,ko05231
LIPID-P-1943	Cer(t15:0/18:1(2OH))	SP	Cer-AP	33	1	538.4829802	555.4862742	[M-H2O+H]+	C33H65NO5	1.444	-	-	-	-	-	-	-	-
LIPID-P-0842	TG(16:0_16:0_18:1)	GL	TG	50	1	850.786366	832.75199	[M+NH4]+	C53H100O6	1.416	C00422	HMDB0005360	LMGL03010005	25240460	-	-	-	ko00561,ko01100,ko04714,ko04923,ko04931,ko04975,ko04977,ko04979,ko05417
LIPID-P-0910	TG(16:0_16:1_18:1)	GL	TG	50	2	848.770716	830.73634	[M+NH4]+	C53H98O6	1.4	C00422	HMDB0005377	LMGL03010043	9544011	-	-	-	ko00561,ko01100,ko04714,ko04923,ko04931,ko04975,ko04977,ko04979,ko05417
LIPID-N-1470	PA(18:0_20:3)	GP	PA	38	3	725.5121364	726.5199564	[M-H]-	C41H75O8P	1.378	C00416	HMDB0115566	LMGP10010598	52929191	-	-	-	ko00561,ko00564,ko01100,ko04024,ko04070,ko04072,ko04666,ko04912,ko04975,ko05200,ko05212,ko05231
LIPID-P-0437	LPE(22:6)	GP	LPE	22	6	526.293364	525.285541	[M+H]+	C27H44NO7P	1.374	-	HMDB0011496	LMGP02050060	53480945	-	-	-	-
LIPID-P-0662	PE(P-18:0_22:6)	GP	PE-P	40	6	776.559416	775.551591	[M+H]+	C45H78NO7P	1.354	C00350	HMDB0011394	LMGP02030005	42607458	-	-	-	ko00563,ko00564,ko01100,ko04136,ko04140,ko04723,ko05130,ko05167
LIPID-P-0658	PE(P-18:1_20:4)	GP	PE-P	38	5	750.543766	749.535941	[M+H]+	C43H76NO7P	1.342	C00350	-	-	85366510	-	-	-	ko00563,ko00564,ko01100,ko04136,ko04140,ko04723,ko05130,ko05167
LIPID-P-2466	Cer(t24:0/18:1)	SP	Cer-NP	42	1	648.6289162	665.6322102	[M-H2O+H]+	C42H83NO4	1.338	-	-	-	-	-	-	-	-
LIPID-N-1455	PA(16:0_20:1)	GP	PA	36	1	701.5121364	702.5199564	[M-H]-	C39H75O8P	1.336	C00416	HMDB0115094	LMGP10010532	52929125	-	-	-	ko00561,ko00564,ko01100,ko04024,ko04070,ko04072,ko04666,ko04912,ko04975,ko05200,ko05212,ko05231
LIPID-P-2528	Cer(d18:2/15:0(2OH))	SP	Cer-AS	33	2	520.4724155	537.4757095	[M-H2O+H]+	C33H63NO4	1.316	-	-	-	-	-	-	-	-
LIPID-P-1323	PE(P-18:0_20:1)	GP	PE-P	38	1	758.606366	757.598541	[M+H]+	C43H84NO7P	1.304	C00350	HMDB0011381	LMGP02030053	52925086	-	-	-	ko00563,ko00564,ko01100,ko04136,ko04140,ko04723,ko05130,ko05167
LIPID-N-0577	PS(18:0_18:2)	GP	PS	36	2	786.528511	787.536336	[M-H]-	C42H78NO10P	1.296	C02737	HMDB0012380	LMGP03010031	9547091	-	-	-	ko00260,ko00564,ko01100,ko05140,ko05146,ko05322
LIPID-P-0332	SHexCer(d18:1:/16:0)	SP	SHexCer	34	1	780.8	779.521734	[M+H]+	C40H77NO11S	1.296	C06125	HMDB0012313	LMSP06020002	24779578	-	-	-	ko00600,ko01100
LIPID-P-2402	Cer(t15:1/22:0)	SP	Cer-NP	37	1	578.5506658	595.5539598	[M-H2O+H]+	C37H73NO4	1.284	-	-	-	-	-	-	-	-
LIPID-N-1231	PS(14:0_19:0)	GP	PS	33	0	748.5128646	749.5206846	[M-H]-	C39H76NO10P	1.28	C02737	-	LMGP03010100	52925210	-	-	-	ko00260,ko00564,ko01100,ko05140,ko05146,ko05322
LIPID-N-1332	PS(18:2_20:3)	GP	PS	38	5	808.5128646	817.5832849	[M-H]-	C44H84NO10P	1.28	C02737	HMDB0012404	LMGP03010359	52925469	-	-	-	ko00260,ko00564,ko01100,ko05140,ko05146,ko05322
LIPID-N-0639	PA(18:2_18:2)	GP	PA	36	4	695.465182	696.473007	[M-H]-	C39H69O8P	1.27	C00416	-	LMGP10010957	460605	-	460605	-	ko00561,ko00564,ko01100,ko04024,ko04070,ko04072,ko04666,ko04912,ko04975,ko05200,ko05212,ko05231
LIPID-P-1374	PE(P-16:0_22:5)	GP	PE-P	38	5	750.543766	749.535941	[M+H]+	C43H76NO7P	1.27	C00350	-	-	-	-	-	-	ko00563,ko00564,ko01100,ko04136,ko04140,ko04723,ko05130,ko05167
LIPID-N-0994	PC(13:0_18:0)	GP	PC	31	0	764.5441601	719.5465055	[M+COOH]-	C39H78NO8P	1.268	C00157	-	LMGP01011346	52922174	-	-	-	ko00564,ko00590,ko00591,ko00592,ko01100,ko04723,ko05231
LIPID-N-1472	PA(20:1_18:2)	GP	PA	38	3	725.5121364	726.5199564	[M-H]-	C41H75O8P	1.266	C00416	HMDB0114959	LMGP10010355	52928948	-	-	-	ko00561,ko00564,ko01100,ko04024,ko04070,ko04072,ko04666,ko04912,ko04975,ko05200,ko05212,ko05231
LIPID-P-1948	Cer(t17:1/21:1(2OH))	SP	Cer-AP	38	2	606.5455805	623.5488745	[M-H2O+H]+	C38H73NO5	1.264	-	-	-	-	-	-	-	-
LIPID-N-0387	PE(20:4_18:0)	GP	PE	38	4	766.538683	767.546506	[M-H]-	C43H78NO8P	1.236	C00350	HMDB0009387	LMGP02010943	52924644	-	52924644	-	ko00563,ko00564,ko01100,ko04136,ko04140,ko04723,ko05130,ko05167
LIPID-P-2419	Cer(t17:1/22:2)	SP	Cer-NP	39	3	602.5506658	619.5539598	[M-H2O+H]+	C39H73NO4	1.232	-	-	-	-	-	-	-	-
LIPID-N-0758	PE(O-18:1_20:1)	GP	PE-O	38	2	756.590716	757.598541	[M-H]-	C43H84NO7P	1.228	-	-	-	-	-	-	-	-
LIPID-P-1940	Cer(t14:0/19:1(2OH))	SP	Cer-AP	33	1	538.4829802	555.4862742	[M-H2O+H]+	C33H65NO5	1.224	-	-	-	-	-	-	-	-
LIPID-P-0124	Cer(d18:1/24:1)	SP	Cer-NS	42	2	648.62947	647.621644	[M+H]+	C42H81NO3	1.22	C00195	HMDB0004953	LMSP02010009	5283568	-	-	-	ko00600,ko01100,ko04071,ko04217,ko04722,ko04920,ko04931,ko04933,ko05140,ko05415
LIPID-N-0084	FFA(18:1)	FA	FFA	18	1	281.248055	282.25588	[M-H]-	C18H34O2	1.22	C00712	HMDB0000207	LMFA01030061	445639	-	-	-	ko00061,ko01040
LIPID-N-1411	PI(19:0_17:2)	GP	PI	36	2	861.5493097	862.5571297	[M-H]-	C45H83O13P	1.216	-	-	LMGP06010262	52927715	-	-	-	-
LIPID-P-2499	Cer(d18:1/13:1(2OH))	SP	Cer-AS	31	2	492.4411154	509.4444094	[M-H2O+H]+	C31H59NO4	1.194	-	-	-	-	-	-	-	-
LIPID-N-0368	PE(18:1_18:2)	GP	PE	36	3	740.523033	741.530856	[M-H]-	C41H76NO8P	1.18	C00350	HMDB0009060	LMGP02010048	9546753	-	9546753	-	ko00563,ko00564,ko01100,ko04136,ko04140,ko04723,ko05130,ko05167
LIPID-N-0996	PC(13:0_18:1)	GP	PC	31	1	762.52851	717.5308554	[M+COOH]-	C39H76NO8P	1.14	C00157	-	LMGP01011347	52922176	-	-	-	ko00564,ko00590,ko00591,ko00592,ko01100,ko04723,ko05231
LIPID-P-2141	HexCer(t17:1/16:0(2OH))	SP	HexCer-AP	33	1	538.4829706	717.5390976	[M-H2O+H]+	C39H75NO10	1.128	-	-	-	-	-	-	-	-
LIPID-P-2392	Cer(t14:1/19:1)	SP	Cer-NP	33	2	520.4724155	537.4757095	[M-H2O+H]+	C33H63NO4	1.08	-	-	-	-	-	-	-	-
LIPID-P-2503	Cer(d18:1/16:1(2OH))	SP	Cer-AS	34	2	534.4880656	551.4913596	[M-H2O+H]+	C34H65NO4	1.038	-	-	-	-	-	-	-	-
LIPID-P-2006	Cer(d16:0/18:1)	SP	Cer-NDS	34	1	520.508801	537.512095	[M-H2O+H]+	C34H67NO3	1.026	-	-	-	-	-	-	-	-
LIPID-N-1267	PS(16:0_21:1)	GP	PS	37	1	802.5598148	803.5676348	[M-H]-	C43H82NO10P	1.024	C02737	-	-	-	-	-	-	ko00260,ko00564,ko01100,ko05140,ko05146,ko05322
LIPID-P-0066	CE(18:1)	ST	CE	18	1	668.64394	650.60018	[M+NH4]+	C45H78O2	1.012	C14641	HMDB0000918	LMST01020003	50938266	303-43-5	-	-	-
LIPID-N-0382	PE(18:2_18:2)	GP	PE	36	4	738.507383	739.515206	[M-H]-	C41H74NO8P	1.008	C00350	HMDB0005350	LMGP02010111	9546812	20707-71-5	9546812	-	ko00563,ko00564,ko01100,ko04136,ko04140,ko04723,ko05130,ko05167
LIPID-P-2060	Cer(d17:1/23:1)	SP	Cer-NS	40	2	602.5870513	619.5903453	[M-H2O+H]+	C40H77NO3	0.998	-	-	-	-	-	-	-	-
LIPID-P-2399	Cer(t14:2/26:2)	SP	Cer-NP	40	4	614.5506658	631.5539598	[M-H2O+H]+	C40H73NO4	0.988	-	-	-	-	-	-	-	-
LIPID-N-0335	PE(16:1_18:0)	GP	PE	34	1	716.523033	717.530856	[M-H]-	C39H76NO8P	0.988	C00350	HMDB0008958	LMGP02010524	52924227	-	52924227	-	ko00563,ko00564,ko01100,ko04136,ko04140,ko04723,ko05130,ko05167
LIPID-P-0916	TG(16:0_18:0_18:2)	GL	TG	52	2	876.79034	858.76764	[M+NH4]+	C55H102O6	0.984	C00422	HMDB0005369	LMGL03010104	9544069	-	-	-	ko00561,ko01100,ko04714,ko04923,ko04931,ko04975,ko04977,ko04979,ko05417
LIPID-N-0981	PC(12:0_16:0)	GP	PC	28	0	722.4972099	677.4995553	[M+COOH]-	C36H72NO8P	0.98	C00157	-	LMGP01010435	24778570	-	-	-	ko00564,ko00590,ko00591,ko00592,ko01100,ko04723,ko05231
LIPID-N-0814	PE(O-18:1_20:4)	GP	PE-O	38	5	750.543766	751.551591	[M-H]-	C43H78NO7P	0.95	-	-	-	-	-	-	-	-
LIPID-N-0203	PC(16:0_14:0)	GP	PC	30	0	750.528511	705.530856	[M+COOH]-	C38H76NO8P	0.936	C00157	HMDB0007965	LMGP01010560	24778679	-	24778679	-	ko00564,ko00590,ko00591,ko00592,ko01100,ko04723,ko05231
LIPID-P-0981	TG(16:1_18:1_18:1)	GL	TG	52	3	874.78491	856.75199	[M+NH4]+	C55H100O6	0.936	C00422	HMDB0005438	LMGL03010118	9544083	-	-	-	ko00561,ko01100,ko04714,ko04923,ko04931,ko04975,ko04977,ko04979,ko05417
LIPID-N-0965	LNAPE(18:2/N-18:2)	GP	LNAPE	36	4	738.507381	739.515206	[M-H]-	C41H74NO8P	0.932	-	-	-	-	-	-	-	-
LIPID-N-0350	PE(18:2_16:0)	GP	PE	34	2	714.507383	715.515206	[M-H]-	C39H74NO8P	0.912	C00350	HMDB0009088	LMGP02011194	52924895	-	52924895	-	ko00563,ko00564,ko01100,ko04136,ko04140,ko04723,ko05130,ko05167
LIPID-N-1004	PC(10:0_22:1)	GP	PC	32	1	776.5441601	731.5465055	[M+COOH]-	C40H78NO8P	0.904	C00157	-	-	-	-	-	-	ko00564,ko00590,ko00591,ko00592,ko01100,ko04723,ko05231
LIPID-P-0640	PE(P-16:0_18:2)	GP	PE-P	34	2	700.528116	699.520291	[M+H]+	C39H74NO7P	0.904	C00350	HMDB0011343	LMGP02030094	52925127	-	-	-	ko00563,ko00564,ko01100,ko04136,ko04140,ko04723,ko05130,ko05167
LIPID-P-2327	TG(18:0_16:1_20:1)	GL	TG	54	2	904.81	886.79894	[M+NH4]+	C57H106O6	0.896	C00422	-	-	-	-	-	-	ko00561,ko01100,ko04714,ko04923,ko04931,ko04975,ko04977,ko04979,ko05417
LIPID-P-2008	Cer(d16:0/19:0)	SP	Cer-NDS	35	0	536.5401012	553.5433952	[M-H2O+H]+	C35H71NO3	0.892	-	-	-	-	-	-	-	-
LIPID-N-0287	PC(18:2_18:3)	GP	PC	36	5	824.544161	779.546506	[M+COOH]-	C44H78NO8P	0.86	C00157	HMDB0008141	LMGP01011625	52922731	-	52922731	-	ko00564,ko00590,ko00591,ko00592,ko01100,ko04723,ko05231
LIPID-N-0358	PE(20:1_18:1)	GP	PE	38	2	770.569983	771.577806	[M-H]-	C43H82NO8P	0.856	C00350	HMDB0009256	LMGP02010853	53479718	-	53479718	-	ko00563,ko00564,ko01100,ko04136,ko04140,ko04723,ko05130,ko05167
LIPID-N-1494	PA(20:1_20:4)	GP	PA	40	5	749.5121364	750.5199564	[M-H]-	C43H75O8P	0.85	C00416	HMDB0115106	LMGP10010548	52929141	-	-	-	ko00561,ko00564,ko01100,ko04024,ko04070,ko04072,ko04666,ko04912,ko04975,ko05200,ko05212,ko05231
LIPID-N-0748	PE(O-16:1_16:1)	GP	PE-O	32	2	672.496816	673.504641	[M-H]-	C37H72NO7P	0.848	-	-	-	-	-	-	-	-
LIPID-P-0660	PE(P-18:0_22:5)	GP	PE-P	40	5	778.575066	777.567241	[M+H]+	C45H80NO7P	0.844	C00350	HMDB0011418	-	53480878	-	-	-	ko00563,ko00564,ko01100,ko04136,ko04140,ko04723,ko05130,ko05167
LIPID-P-2430	Cer(t17:2/22:1)	SP	Cer-NP	39	3	602.5506658	619.5539598	[M-H2O+H]+	C39H73NO4	0.832	-	-	-	-	-	-	-	-
LIPID-N-1321	PS(18:2_18:2)	GP	PS	36	4	782.4972146	785.5206846	[M-H]-	C42H76NO10P	0.824	C02737	HMDB0012402	LMGP03010023	9547086	-	-	-	ko00260,ko00564,ko01100,ko05140,ko05146,ko05322
LIPID-P-2062	Cer(d17:1/24:1)	SP	Cer-NS	41	2	616.6027014	633.6059954	[M-H2O+H]+	C41H79NO3	0.818	-	-	-	-	-	-	-	-
LIPID-P-1331	PE(P-18:0_18:2)	GP	PE-P	36	2	728.559416	727.551591	[M+H]+	C41H78NO7P	0.812	C00350	HMDB0011376	LMGP02030046	52925079	-	-	-	ko00563,ko00564,ko01100,ko04136,ko04140,ko04723,ko05130,ko05167
LIPID-P-2116	Cer(d21:3/16:0)	SP	Cer-NS	37	3	558.5244511	575.5277451	[M-H2O+H]+	C37H69NO3	0.804	-	-	-	-	-	-	-	-
LIPID-P-2108	Cer(d20:1/26:0)	SP	Cer-NS	46	1	688.6966018	705.6998958	[M-H2O+H]+	C46H91NO3	0.798	-	-	-	-	-	-	-	-
LIPID-P-2423	Cer(t17:2/16:1)	SP	Cer-NP	33	3	518.4567654	535.4600594	[M-H2O+H]+	C33H61NO4	0.794	-	-	-	-	-	-	-	-
LIPID-P-0923	TG(18:0_18:1_18:1)	GL	TG	54	2	904.833316	886.79894	[M+NH4]+	C57H106O6	0.7928	C00422	HMDB0005403	LMGL03010217	16058372	-	-	-	ko00561,ko01100,ko04714,ko04923,ko04931,ko04975,ko04977,ko04979,ko05417
LIPID-N-0214	PC(14:0_16:1)	GP	PC	30	1	748.512861	703.515206	[M+COOH]-	C38H74NO8P	0.7816	C00157	HMDB0007870	LMGP01010485	24778615	-	24778615	-	ko00564,ko00590,ko00591,ko00592,ko01100,ko04723,ko05231
LIPID-P-0419	LPE(0:0/20:1)	GP	LPE	20	1	508.340315	507.332491	[M+H]+	C25H50NO7P	0.77	-	HMDB0011482	LMGP02050046	53480931	-	-	-	-
LIPID-P-2447	Cer(t18:0/24:0)	SP	Cer-NP	42	0	668.6551362	667.6478602	[M+H]+	C42H85NO4	0.758	-	-	-	-	-	-	-	-
LIPID-P-0178	DG(18:0_18:0)	GL	DG	36	0	642.613016	624.569275	[M+NH4]+	C39H76O5	0.758	C00641	HMDB0007158	LMGL02010002	102615	-	-	-	ko00561,ko00562,ko00564,ko01100,ko04070,ko04730
LIPID-N-1258	PS(15:0_18:1)	GP	PS	33	1	746.4972146	749.5206846	[M-H]-	C39H76NO10P	0.7568	C02737	HMDB0112284	LMGP03010145	52925255	-	-	-	ko00260,ko00564,ko01100,ko05140,ko05146,ko05322
LIPID-P-0800	TG(16:0_18:0_18:0)	GL	TG	52	0	880.833316	862.79894	[M+NH4]+	C55H106O6	0.748	C00422	HMDB0005365	LMGL03010069	99647664	-	-	-	ko00561,ko01100,ko04714,ko04923,ko04931,ko04975,ko04977,ko04979,ko05417
LIPID-P-0553	PC(O-14:0_20:4)	GP	PC-O	34	4	740.559419	739.551591	[M+H]+	C42H78NO7P	0.74	C00157	-	LMGP01020021	24779283	-	-	-	ko00564,ko00590,ko00591,ko00592,ko01100,ko04723,ko05231
LIPID-P-0643	PE(P-18:1_20:1)	GP	PE-P	38	2	756.590716	755.582891	[M+H]+	C43H82NO7P	0.74	C00350	HMDB0011382	LMGP02030054	52925087	-	-	-	ko00563,ko00564,ko01100,ko04136,ko04140,ko04723,ko05130,ko05167
LIPID-N-1342	PS(18:2_20:4)	GP	PS	38	6	806.4972146	817.5832849	[M-H]-	C44H84NO10P	0.7384	C02737	HMDB0012435	LMGP03010632	52925742	-	-	-	ko00260,ko00564,ko01100,ko05140,ko05146,ko05322
LIPID-N-1331	PS(18:1_20:4)	GP	PS	38	5	808.5128646	817.5832849	[M-H]-	C44H84NO10P	0.7376	C02737	HMDB0012434	LMGP03010631	52925741	-	-	-	ko00260,ko00564,ko01100,ko05140,ko05146,ko05322
LIPID-N-0233	PC(17:1_18:1)	GP	PC	35	2	816.575461	771.577806	[M+COOH]-	C43H82NO8P	0.736	C00157	-	LMGP01011532	52922543	-	-	-	ko00564,ko00590,ko00591,ko00592,ko01100,ko04723,ko05231
LIPID-P-0306	HexCer(d18:1/24:1)	SP	HexCer-NS	42	2	810.682325	809.674469	[M+H]+	C48H91NO8	0.7344	C01190	HMDB0004975	LMSP0501AA08	20057357	-	-	-	ko00600,ko01100
LIPID-N-1316	PS(18:1_22:2)	GP	PS	40	3	840.5754649	841.5832849	[M-H]-	C46H84NO10P	0.7216	C02737	HMDB0112419	LMGP03010338	52925448	-	-	-	ko00260,ko00564,ko01100,ko05140,ko05146,ko05322
LIPID-N-1249	PS(18:0_22:0)	GP	PS	40	0	846.6224151	829.5832849	[M-H]-	C45H84NO10P	0.7048	C02737	HMDB0112712	LMGP03010847	52925957	-	-	-	ko00260,ko00564,ko01100,ko05140,ko05146,ko05322
LIPID-N-0229	PC(14:0_18:2)	GP	PC	32	2	774.528511	729.530856	[M+COOH]-	C40H76NO8P	0.704	C00157	HMDB0007874	LMGP01010494	24778624	-	24778624	-	ko00564,ko00590,ko00591,ko00592,ko01100,ko04723,ko05231
LIPID-N-0575	PS(16:1_18:1)	GP	PS	34	2	758.497211	759.505036	[M-H]-	C40H74NO10P	0.6944	C02737	HMDB0012368	LMGP03010901	52926009	-	-	-	ko00260,ko00564,ko01100,ko05140,ko05146,ko05322
LIPID-N-0595	PS(18:0_22:5)	GP	PS	40	5	836.544161	837.551986	[M-H]-	C46H80NO10P	0.6936	C02737	HMDB0010166	-	53480355	-	-	-	ko00260,ko00564,ko01100,ko05140,ko05146,ko05322
LIPID-P-2061	Cer(d17:1/24:0)	SP	Cer-NS	41	1	618.6183515	635.6216455	[M-H2O+H]+	C41H81NO3	0.684	-	-	-	-	-	-	-	-
LIPID-P-2554	Cer(d20:1/23:1(2OH))	SP	Cer-AS	43	2	660.6289162	677.6322102	[M-H2O+H]+	C43H83NO4	0.682	-	-	-	-	-	-	-	-
LIPID-N-0353	PE(18:0_18:2)	GP	PE	36	2	742.538683	743.546506	[M-H]-	C41H78NO8P	0.676	C00350	HMDB0008994	LMGP02010044	9546749	-	9546749	-	ko00563,ko00564,ko01100,ko04136,ko04140,ko04723,ko05130,ko05167
LIPID-N-1487	PA(20:1_20:3)	GP	PA	40	4	751.5277864	752.5356064	[M-H]-	C43H77O8P	0.67	C00416	HMDB0115573	LMGP10010607	52929200	-	-	-	ko00561,ko00564,ko01100,ko04024,ko04070,ko04072,ko04666,ko04912,ko04975,ko05200,ko05212,ko05231
LIPID-N-0383	PE(16:0_20:4)	GP	PE	36	4	738.507383	739.515206	[M-H]-	C41H74NO8P	0.656	C00350	HMDB0008937	LMGP02010096	9546800	-	9546800	-	ko00563,ko00564,ko01100,ko04136,ko04140,ko04723,ko05130,ko05167
LIPID-P-2153	HexCer(t18:0/15:0(2OH))	SP	HexCer-AP	33	0	540.4986207	719.5547477	[M-H2O+H]+	C39H77NO10	0.6544	-	-	-	-	-	-	-	-
LIPID-N-0495	PI(18:0_18:2)	GP	PI	36	2	861.557134	862.557132	[M-H]-	C45H83O13P	0.6536	-	HMDB0009809	LMGP06010956	52928409	-	-	-	-
LIPID-N-1325	PS(21:0_20:4)	GP	PS	41	4	852.5754649	853.5832849	[M-H]-	C47H84NO10P	0.6536	C02737	-	LMGP03010643	52925753	-	-	-	ko00260,ko00564,ko01100,ko05140,ko05146,ko05322
LIPID-P-2074	Cer(d18:1/23:1)	SP	Cer-NS	41	2	616.6027014	633.6059954	[M-H2O+H]+	C41H79NO3	0.64	-	-	-	-	-	-	-	-
LIPID-N-0071	FFA(14:0)	FA	FFA	14	0	227.201105	228.20893	[M-H]-	C14H28O2	0.64	C06424	HMDB0000806	LMFA01010014	11005	-	-	-	ko00061,ko01100
LIPID-N-1311	PS(19:1_18:2)	GP	PS	37	3	798.5285147	799.5363347	[M-H]-	C43H78NO10P	0.64	C02737	-	LMGP03010493	52925603	-	-	-	ko00260,ko00564,ko01100,ko05140,ko05146,ko05322
LIPID-P-2103	Cer(d20:1/24:0)	SP	Cer-NS	44	1	660.6653017	677.6685957	[M-H2O+H]+	C44H87NO3	0.632	-	-	-	-	-	-	-	-
LIPID-N-1320	PS(17:2_18:2)	GP	PS	35	4	768.4815645	777.5519848	[M-H]-	C41H80NO10P	0.6296	C02737	-	LMGP03010290	52925400	-	-	-	ko00260,ko00564,ko01100,ko05140,ko05146,ko05322
LIPID-N-0809	PE(O-16:1_20:4)	GP	PE-O	36	5	722.512466	723.520291	[M-H]-	C41H74NO7P	0.626	-	-	-	-	-	-	-	-
LIPID-N-1447	PA(16:0_22:0)	GP	PA	38	0	731.5590866	732.5669066	[M-H]-	C41H81O8P	0.616	C00416	HMDB0115243	LMGP10010704	52929297	-	-	-	ko00561,ko00564,ko01100,ko04024,ko04070,ko04072,ko04666,ko04912,ko04975,ko05200,ko05212,ko05231
LIPID-N-0202	PC(14:0_14:0)	GP	PC	28	0	722.497211	677.499556	[M+COOH]-	C36H72NO8P	0.6104	C00157	HMDB0007866	LMGP01010477	5459377	18194-24-6	5459377	-	ko00564,ko00590,ko00591,ko00592,ko01100,ko04723,ko05231
LIPID-P-0294	HexCer(d18:1/18:0)	SP	HexCer-NS	36	1	728.604025	727.596219	[M+H]+	C42H81NO8	0.6088	C01190	HMDB0004972	LMSP0501AA05	11958364	-	-	-	ko00600,ko01100
LIPID-N-1484	PA(18:0_22:4)	GP	PA	40	4	751.5277864	752.5356064	[M-H]-	C43H77O8P	0.606	C00416	HMDB0115328	LMGP10010797	52929390	-	-	-	ko00561,ko00564,ko01100,ko04024,ko04070,ko04072,ko04666,ko04912,ko04975,ko05200,ko05212,ko05231
LIPID-N-0964	LNAPE(18:1/N-18:2)	GP	LNAPE	36	3	740.523031	741.530856	[M-H]-	C41H76NO8P	0.592	-	-	-	-	-	-	-	-
LIPID-N-1318	PS(16:1_18:3)	GP	PS	34	4	754.4659145	755.4737345	[M-H]-	C40H70NO10P	0.592	C02737	HMDB0112358	LMGP03010212	52925322	-	-	-	ko00260,ko00564,ko01100,ko05140,ko05146,ko05322
LIPID-N-1274	PS(21:0_17:1)	GP	PS	38	1	816.5754649	817.5832849	[M-H]-	C44H84NO10P	0.5888	C02737	-	LMGP03010272	52925382	-	-	-	ko00260,ko00564,ko01100,ko05140,ko05146,ko05322
LIPID-N-0072	FFA(15:0)	FA	FFA	15	0	241.216755	242.22458	[M-H]-	C15H30O2	0.568	C16537	HMDB0000826	LMFA01010015	13849	-	-	-	-
LIPID-N-1031	PC(15:1_20:1)	GP	PC	35	2	816.5754602	771.5778056	[M+COOH]-	C43H82NO8P	0.564	C00157	-	LMGP01011451	52922384	-	-	-	ko00564,ko00590,ko00591,ko00592,ko01100,ko04723,ko05231
LIPID-P-0109	Cer(d18:1/16:0)	SP	Cer-NS	34	1	538.51992	537.512094	[M+H]+	C34H67NO3	0.56	C00195	HMDB0004949	LMSP02010004	5283564	-	-	-	ko00600,ko01100,ko04071,ko04217,ko04722,ko04920,ko04931,ko04933,ko05140,ko05415
LIPID-P-0432	LPE(20:4)	GP	LPE	20	4	502.293364	501.285541	[M+H]+	C25H44NO7P	0.56	-	HMDB0011487	LMGP02050051	53480936	-	-	-	-
LIPID-P-0731	SM(d18:0/17:0)	SP	SM	35	0	719.606701	718.598875	[M+H]+	C40H83N2O6P	0.56	C00550	-	LMSP03010046	52931153	-	-	-	ko00600,ko01100,ko04071,ko04217
LIPID-N-1282	PS(25:0_18:1)	GP	PS	43	1	886.6537152	889.6771853	[M-H]-	C49H96NO10P	0.5584	C02737	-	-	-	-	-	-	ko00260,ko00564,ko01100,ko05140,ko05146,ko05322
LIPID-N-0205	PC(15:0_16:0)	GP	PC	31	0	764.544161	719.546506	[M+COOH]-	C39H78NO8P	0.556	C00157	HMDB0007935	LMGP01010532	24778655	-	-	-	ko00564,ko00590,ko00591,ko00592,ko01100,ko04723,ko05231
LIPID-P-1355	PE(P-16:0_22:4)	GP	PE-P	38	4	752.559416	751.551591	[M+H]+	C43H78NO7P	0.554	C00350	-	LMGP02030033	52925066	-	-	-	ko00563,ko00564,ko01100,ko04136,ko04140,ko04723,ko05130,ko05167
LIPID-N-0074	FFA(17:0)	FA	FFA	17	0	269.248055	270.25588	[M-H]-	C17H34O2	0.552	-	HMDB0002259	LMFA01010017	10465	-	-	-	-
LIPID-P-0657	PE(P-16:0_20:5)	GP	PE-P	36	5	722.512466	721.504641	[M+H]+	C41H72NO7P	0.55	C00350	HMDB0011354	LMGP02030028	52925061	-	-	-	ko00563,ko00564,ko01100,ko04136,ko04140,ko04723,ko05130,ko05167
LIPID-N-0403	PE(18:0_22:5)	GP	PE	40	5	792.554333	793.562156	[M-H]-	C45H80NO8P	0.548	C00350	HMDB0009586	-	53479897	-	53479897	-	ko00563,ko00564,ko01100,ko04136,ko04140,ko04723,ko05130,ko05167
LIPID-N-1361	PS(20:3_20:4)	GP	PS	40	7	832.5128646	825.4580844	[M-H]-	C46H68NO10P	0.5424	C02737	HMDB0012427	LMGP03010612	52925722	-	-	-	ko00260,ko00564,ko01100,ko05140,ko05146,ko05322
LIPID-N-1273	PS(20:0_18:1)	GP	PS	38	1	816.5754649	817.5832849	[M-H]-	C44H84NO10P	0.5368	C02737	HMDB0112518	LMGP03010951	52926058	-	-	-	ko00260,ko00564,ko01100,ko05140,ko05146,ko05322
LIPID-P-0142	Cer(d18:2/24:1)	SP	Cer-NS	42	3	646.6	645.605994	[M+H]+	C42H79NO3	0.53	C00195	-	-	-	-	-	-	ko00600,ko01100,ko04071,ko04217,ko04722,ko04920,ko04931,ko04933,ko05140,ko05415
LIPID-P-1947	Cer(t17:1/21:0(2OH))	SP	Cer-AP	38	1	608.5612305	625.5645245	[M-H2O+H]+	C38H75NO5	0.524	-	-	-	-	-	-	-	-
LIPID-P-2156	HexCer(t18:0/20:1(2OH))	SP	HexCer-AP	38	1	608.5612209	787.6173479	[M-H2O+H]+	C44H85NO10	0.5232	-	-	-	-	-	-	-	-
LIPID-N-1246	PS(16:0_23:0)	GP	PS	39	0	832.606765	817.5832849	[M-H]-	C44H84NO10P	0.5208	C02737	-	-	-	-	-	-	ko00260,ko00564,ko01100,ko05140,ko05146,ko05322
LIPID-P-2460	Cer(t21:1/18:1)	SP	Cer-NP	39	2	604.5663159	621.5696099	[M-H2O+H]+	C39H75NO4	0.516	-	-	-	-	-	-	-	-
LIPID-N-0993	PC(14:1_16:1)	GP	PC	30	2	746.4972099	701.4995553	[M+COOH]-	C38H72NO8P	0.516	C00157	-	LMGP01011385	52922252	-	-	-	ko00564,ko00590,ko00591,ko00592,ko01100,ko04723,ko05231
LIPID-N-0566	PS(17:0_16:1)	GP	PS	33	1	746.497211	747.505036	[M-H]-	C39H74NO10P	0.5104	C02737	-	LMGP03010230	52925340	-	-	-	ko00260,ko00564,ko01100,ko05140,ko05146,ko05322
LIPID-N-1251	PS(20:0_21:0)	GP	PS	41	0	860.6380652	861.6458852	[M-H]-	C47H92NO10P	0.504	C02737	-	LMGP03010524	52925634	-	-	-	ko00260,ko00564,ko01100,ko05140,ko05146,ko05322
LIPID-N-0491	PI(16:1_18:1)	GP	PI	34	2	833.525834	834.525832	[M-H]-	C43H79O13P	0.4992	-	HMDB0009801	LMGP06010873	52928326	-	-	-	-
LIPID-N-0083	FFA(17:1)	FA	FFA	17	1	267.232405	268.24023	[M-H]-	C17H32O2	0.496	C12100	HMDB0030997	LMFA01030059	192796	-	-	-	-
LIPID-N-0090	FFA(18:2)	FA	FFA	18	2	279.232405	280.24023	[M-H]-	C18H32O2	0.496	C20388	HMDB0012535	LMFA01030110	5283141	-	-	-	-
LIPID-P-2078	Cer(d18:1/28:0)	SP	Cer-NS	46	1	688.6966018	705.6998958	[M-H2O+H]+	C46H91NO3	0.494	-	-	-	-	-	-	-	-
LIPID-P-0793	TG(16:0_16:0_18:0)	GL	TG	50	0	852.802016	834.76764	[M+NH4]+	C53H102O6	0.492	C00422	HMDB0005357	LMGL03010004	99649112	-	-	-	ko00561,ko01100,ko04714,ko04923,ko04931,ko04975,ko04977,ko04979,ko05417
LIPID-P-0545	PC(O-18:0_18:2)	GP	PC-O	36	2	772.622019	771.614191	[M+H]+	C44H86NO7P	0.488	C00157	HMDB0013418	LMGP01020203	6443070	-	-	-	ko00564,ko00590,ko00591,ko00592,ko01100,ko04723,ko05231
LIPID-N-1240	PS(16:0_20:0)	GP	PS	36	0	790.5598148	791.5676348	[M-H]-	C42H82NO10P	0.4872	C02737	HMDB0112345	LMGP03010035	9547095	-	-	-	ko00260,ko00564,ko01100,ko05140,ko05146,ko05322
LIPID-N-0789	PE(O-16:1_20:3)	GP	PE-O	36	4	724.528116	725.535941	[M-H]-	C41H76NO7P	0.486	-	-	-	-	-	-	-	-
LIPID-N-1398	PI(19:0_17:1)	GP	PI	36	1	863.5649598	864.5727798	[M-H]-	C45H85O13P	0.4808	-	-	LMGP06010232	52927685	-	-	-	-
LIPID-N-1471	PA(18:1_20:2)	GP	PA	38	3	725.5121364	726.5199564	[M-H]-	C41H75O8P	0.48	C00416	HMDB0115518	LMGP10010332	52928925	-	-	-	ko00561,ko00564,ko01100,ko04024,ko04070,ko04072,ko04666,ko04912,ko04975,ko05200,ko05212,ko05231
LIPID-N-0471	PI(18:0_18:0)	GP	PI	36	0	865.588434	866.588432	[M-H]-	C45H87O13P	0.48	-	HMDB0009808	LMGP06010008	42607490	-	-	-	-
LIPID-N-0842	PE(O-18:1_22:5)	GP	PE-O	40	6	776.559416	777.567241	[M-H]-	C45H80NO7P	0.462	-	-	-	-	-	-	-	-
LIPID-N-1489	PA(20:0_22:4)	GP	PA	42	4	779.5590866	780.5669066	[M-H]-	C45H81O8P	0.452	C00416	HMDB0115085	LMGP10010525	52929118	-	-	-	ko00561,ko00564,ko01100,ko04024,ko04070,ko04072,ko04666,ko04912,ko04975,ko05200,ko05212,ko05231
LIPID-P-2137	HexCer(t16:2/28:2(2OH))	SP	HexCer-AP	44	4	686.6081711	865.6642981	[M-H2O+H]+	C50H91NO10	0.448	-	-	-	-	-	-	-	-
LIPID-N-1402	PI(13:1_18:1)	GP	PI	31	2	791.4710594	792.4788794	[M-H]-	C40H73O13P	0.4464	-	-	-	-	-	-	-	-
LIPID-P-0901	TG(16:0_16:1_16:1)	GL	TG	48	2	820.739416	802.70504	[M+NH4]+	C51H94O6	0.4456	C00422	HMDB0005376	LMGL03010018	-	-	-	-	ko00561,ko01100,ko04714,ko04923,ko04931,ko04975,ko04977,ko04979,ko05417
LIPID-P-2510	Cer(d18:1/21:0(2OH))	SP	Cer-AS	39	1	606.581966	623.58526	[M-H2O+H]+	C39H77NO4	0.442	-	-	-	-	-	-	-	-
LIPID-P-2104	Cer(d20:1/24:1)	SP	Cer-NS	44	2	658.6496516	675.6529456	[M-H2O+H]+	C44H85NO3	0.44	-	-	-	-	-	-	-	-
LIPID-N-1022	PC(14:1_20:1)	GP	PC	34	2	802.5598101	757.5621555	[M+COOH]-	C42H80NO8P	0.432	C00157	HMDB0007912	LMGP01011398	52922278	-	-	-	ko00564,ko00590,ko00591,ko00592,ko01100,ko04723,ko05231
LIPID-N-0251	PC(16:0_18:3)	GP	PC	34	3	800.544161	755.546506	[M+COOH]-	C42H78NO8P	0.432	C00157	HMDB0007974	LMGP01010598	24778699	-	24778699	-	ko00564,ko00590,ko00591,ko00592,ko01100,ko04723,ko05231
LIPID-N-0340	PE(20:0_18:1)	GP	PE	38	1	772.585633	773.593456	[M-H]-	C43H84NO8P	0.432	C00350	HMDB0009224	LMGP02010135	9546835	-	9546835	-	ko00563,ko00564,ko01100,ko04136,ko04140,ko04723,ko05130,ko05167
LIPID-P-1340	PE(P-16:0_20:3)	GP	PE-P	36	3	726.543766	725.535941	[M+H]+	C41H76NO7P	0.432	C00350	HMDB0011351	LMGP02030027	52925060	-	-	-	ko00563,ko00564,ko01100,ko04136,ko04140,ko04723,ko05130,ko05167
LIPID-P-0435	LPE(0:0/22:5)	GP	LPE	22	5	528.309014	527.301191	[M+H]+	C27H46NO7P	0.43	-	HMDB0011494	LMGP02050058	53480943	-	-	-	-
LIPID-P-2087	Cer(d18:2/26:1)	SP	Cer-NS	44	3	656.6340015	673.6372955	[M-H2O+H]+	C44H83NO3	0.426	-	-	-	-	-	-	-	-
LIPID-N-0773	PE(O-18:1_18:2)	GP	PE-O	36	3	726.543766	727.551591	[M-H]-	C41H78NO7P	0.424	-	-	-	-	-	-	-	-
LIPID-P-1390	PE(P-18:1_22:5)	GP	PE-P	40	6	776.559416	775.551591	[M+H]+	C45H78NO7P	0.422	C00350	-	-	-	-	-	-	ko00563,ko00564,ko01100,ko04136,ko04140,ko04723,ko05130,ko05167
LIPID-N-1393	PI(19:0_15:1)	GP	PI	34	1	835.5336597	836.5414797	[M-H]-	C43H81O13P	0.4216	-	-	LMGP06010146	52927599	-	-	-	-
LIPID-N-1341	PS(15:1_22:5)	GP	PS	37	6	792.4815645	793.4893845	[M-H]-	C43H72NO10P	0.4184	C02737	-	-	-	-	-	-	ko00260,ko00564,ko01100,ko05140,ko05146,ko05322
LIPID-P-0218	DG(18:1_18:1)	GL	DG	36	2	638.581716	620.537975	[M+NH4]+	C39H72O5	0.418	C00641	HMDB0007218	LMGL02010049	9543716	-	-	-	ko00561,ko00562,ko00564,ko01100,ko04070,ko04730
LIPID-P-2025	Cer(d22:0/18:1)	SP	Cer-NDS	40	1	604.6027014	621.6059954	[M-H2O+H]+	C40H79NO3	0.412	-	-	-	-	-	-	-	-
LIPID-N-1407	PI(15:0_19:2)	GP	PI	34	2	833.5180096	834.5258296	[M-H]-	C43H79O13P	0.412	-	-	-	-	-	-	-	-
LIPID-N-0791	PE(O-18:2_18:2)	GP	PE-O	36	4	724.528116	725.535941	[M-H]-	C41H76NO7P	0.41	-	-	-	-	-	-	-	-
LIPID-N-0514	PI(20:3_18:0)	GP	PI	38	3	887.572784	888.572782	[M-H]-	C47H85O13P	0.408	-	HMDB0009880	LMGP06010568	53480094	-	-	-	-
LIPID-P-2007	Cer(d16:0/18:2)	SP	Cer-NDS	34	2	518.493151	535.496445	[M-H2O+H]+	C34H65NO3	0.406	-	-	-	-	-	-	-	-
LIPID-P-0302	HexCer(d18:1/16:1)	SP	HexCer-NS	34	2	698.557125	697.549269	[M+H]+	C40H75NO8	0.4056	C01190	-	-	-	-	-	-	ko00600,ko01100
LIPID-P-2083	Cer(d18:2/22:1)	SP	Cer-NS	40	3	600.5714013	617.5746953	[M-H2O+H]+	C40H75NO3	0.404	-	-	-	-	-	-	-	-
LIPID-P-0649	PE(P-18:0_20:3)	GP	PE-P	38	3	754.575066	753.567241	[M+H]+	C43H80NO7P	0.404	C00350	HMDB0011383	LMGP02030055	53480854	-	-	-	ko00563,ko00564,ko01100,ko04136,ko04140,ko04723,ko05130,ko05167
LIPID-P-2425	Cer(t17:2/18:0)	SP	Cer-NP	35	2	548.5037156	565.5070096	[M-H2O+H]+	C35H67NO4	0.402	-	-	-	-	-	-	-	-
LIPID-P-2395	Cer(t14:2/19:0)	SP	Cer-NP	33	2	520.4724155	537.4757095	[M-H2O+H]+	C33H63NO4	0.4	-	-	-	-	-	-	-	-
LIPID-N-1087	PE(17:2_20:3)	GP	PE	37	5	750.5073853	751.5152053	[M-H]-	C42H74NO8P	0.4	C00350	-	LMGP02010612	52924313	-	-	-	ko00563,ko00564,ko01100,ko04136,ko04140,ko04723,ko05130,ko05167
LIPID-N-0515	PI(18:1_20:2)	GP	PI	38	3	887.572784	888.572782	[M-H]-	C47H85O13P	0.4	-	-	LMGP06010302	52927755	-	-	-	-
LIPID-N-1086	PE(15:1_22:4)	GP	PE	37	5	750.5073853	751.5152053	[M-H]-	C42H74NO8P	0.3956	C00350	-	LMGP02010503	52924206	-	-	-	ko00563,ko00564,ko01100,ko04136,ko04140,ko04723,ko05130,ko05167
LIPID-P-0392	LPC(22:6)	GP	LPC	22	6	568.340317	567.332491	[M+H]+	C30H50NO7P	0.3952	C04230	HMDB0010404	LMGP01050056	10415542	-	-	-	ko00564,ko05231
LIPID-P-2053	Cer(d17:1/18:0)	SP	Cer-NS	35	1	534.5244511	551.5277451	[M-H2O+H]+	C35H69NO3	0.394	-	-	-	-	-	-	-	-
LIPID-P-0838	TG(14:0_16:0_18:1)	GL	TG	48	1	822.755064	804.72069	[M+NH4]+	C51H96O6	0.3936	C00422	HMDB0042131	LMGL03014226	56938015	-	-	-	ko00561,ko01100,ko04714,ko04923,ko04931,ko04975,ko04977,ko04979,ko05417
LIPID-N-1307	PS(16:0_20:3)	GP	PS	36	3	784.5128646	785.5206846	[M-H]-	C42H76NO10P	0.392	C02737	HMDB0012420	LMGP03010595	52925705	-	-	-	ko00260,ko00564,ko01100,ko05140,ko05146,ko05322
LIPID-N-0490	PI(18:2_16:0)	GP	PI	34	2	833.525834	834.525832	[M-H]-	C43H79O13P	0.3912	-	HMDB0009846	LMGP06010847	52928300	-	-	-	-
LIPID-N-0778	PE(O-18:2_20:1)	GP	PE-O	38	3	754.575066	755.582891	[M-H]-	C43H82NO7P	0.39	-	-	-	-	-	-	-	-
LIPID-P-0788	TG(16:0_16:0_16:0)	GL	TG	48	0	824.770716	806.73634	[M+NH4]+	C51H98O6	0.389334	C00422	HMDB0005356	LMGL03010001	11147	555-44-2	-	-	ko00561,ko01100,ko04714,ko04923,ko04931,ko04975,ko04977,ko04979,ko05417
LIPID-N-1446	PA(16:0_20:0)	GP	PA	36	0	703.5277864	704.5356064	[M-H]-	C39H77O8P	0.388	C00416	HMDB0115064	LMGP10010863	52929455	-	-	-	ko00561,ko00564,ko01100,ko04024,ko04070,ko04072,ko04666,ko04912,ko04975,ko05200,ko05212,ko05231
LIPID-N-1275	PS(18:0_21:1)	GP	PS	39	1	830.591115	831.598935	[M-H]-	C45H86NO10P	0.388	C02737	-	-	-	-	-	-	ko00260,ko00564,ko01100,ko05140,ko05146,ko05322
LIPID-P-0852	TG(18:0_18:0_18:1)	GL	TG	54	1	906.848966	888.81459	[M+NH4]+	C57H108O6	0.3856	C00422	HMDB0005395	LMGL03010188	16058371	-	-	-	ko00561,ko01100,ko04714,ko04923,ko04931,ko04975,ko04977,ko04979,ko05417
LIPID-P-0911	TG(14:0_18:0_18:2)	GL	TG	50	2	848.770716	830.73634	[M+NH4]+	C53H98O6	0.384	C00422	HMDB0010430	LMGL03014342	53480494	-	-	-	ko00561,ko01100,ko04714,ko04923,ko04931,ko04975,ko04977,ko04979,ko05417
LIPID-P-1053	TG(18:1_18:1_18:2)	GL	TG	54	4	900.802016	882.76764	[M+NH4]+	C57H102O6	0.3812	C00422	HMDB0005455	LMGL03010288	25240371	-	-	-	ko00561,ko01100,ko04714,ko04923,ko04931,ko04975,ko04977,ko04979,ko05417
LIPID-N-0718	FFA(17:2)	FA	FFA	17	2	265.216755	266.22458	[M-H]-	C17H30O2	0.3792	-	-	LMFA01030483	5312622	-	-	-	-
LIPID-P-0828	TG(10:0_16:0_18:1)	GL	TG	44	1	766.692466	748.65809	[M+NH4]+	C47H88O6	0.3792	C00422	-	-	-	-	-	-	ko00561,ko01100,ko04714,ko04923,ko04931,ko04975,ko04977,ko04979,ko05417
LIPID-P-0982	TG(16:0_18:1_18:2)	GL	TG	52	3	874.78589	856.75199	[M+NH4]+	C55H100O6	0.3784	C00422	HMDB0005384	LMGL03010121	25240361	-	-	-	ko00561,ko01100,ko04714,ko04923,ko04931,ko04975,ko04977,ko04979,ko05417
LIPID-N-0688	PA(22:0_18:1)	GP	PA	40	1	757.574732	758.582557	[M-H]-	C43H83O8P	0.376	C00416	-	LMGP10010947	52929535	-	-	-	ko00561,ko00564,ko01100,ko04024,ko04070,ko04072,ko04666,ko04912,ko04975,ko05200,ko05212,ko05231
LIPID-N-0837	PE(O-18:2_20:4)	GP	PE-O	38	6	748.528116	749.535941	[M-H]-	C43H76NO7P	0.376	-	-	-	-	-	-	-	-
LIPID-P-1330	PE(P-16:0_20:2)	GP	PE-P	36	2	728.559416	727.551591	[M+H]+	C41H78NO7P	0.374	C00350	HMDB0011349	LMGP02030026	52925059	-	-	-	ko00563,ko00564,ko01100,ko04136,ko04140,ko04723,ko05130,ko05167
LIPID-P-1946	Cer(t17:0/21:1(2OH))	SP	Cer-AP	38	1	608.5612305	625.5645245	[M-H2O+H]+	C38H75NO5	0.372	-	-	-	-	-	-	-	-
LIPID-P-0647	PE(P-18:1_18:2)	GP	PE-P	36	3	726.543766	725.535941	[M+H]+	C41H76NO7P	0.372	C00350	HMDB0011377	LMGP02030047	52925080	-	-	-	ko00563,ko00564,ko01100,ko04136,ko04140,ko04723,ko05130,ko05167
LIPID-P-0196	DG(16:0_18:1)	GL	DG	34	1	612.566066	594.522325	[M+NH4]+	C37H70O5	0.3716	C13861	HMDB0007102	LMGL02010006	5282283	-	-	-	-
LIPID-N-0247	PC(16:1_16:2)	GP	PC	32	3	772.512861	727.515206	[M+COOH]-	C40H74NO8P	0.3712	C00157	-	-	-	-	-	-	ko00564,ko00590,ko00591,ko00592,ko01100,ko04723,ko05231
LIPID-P-2457	Cer(t20:2/15:0)	SP	Cer-NP	35	2	548.5037156	565.5070096	[M-H2O+H]+	C35H67NO4	0.37	-	-	-	-	-	-	-	-
LIPID-N-0859	PE(O-18:1_22:6)	GP	PE-O	40	7	774.543766	775.551591	[M-H]-	C45H78NO7P	0.368	-	-	-	-	-	-	-	-
LIPID-P-0973	TG(16:1_16:1_18:1)	GL	TG	50	3	846.75299	828.72069	[M+NH4]+	C53H96O6	0.3632	C00422	HMDB0048590	LMGL03010052	25240357	-	-	-	ko00561,ko01100,ko04714,ko04923,ko04931,ko04975,ko04977,ko04979,ko05417
LIPID-N-0760	PE(O-20:1_18:1)	GP	PE-O	38	2	756.590716	757.598541	[M-H]-	C43H84NO7P	0.362	-	-	-	-	-	-	-	-
LIPID-N-0628	PA(16:0_16:1)	GP	PA	32	1	645.449532	646.457357	[M-H]-	C35H67O8P	0.36	C00416	-	LMGP10010911	460605	-	460605	-	ko00561,ko00564,ko01100,ko04024,ko04070,ko04072,ko04666,ko04912,ko04975,ko05200,ko05212,ko05231
LIPID-N-0560	PS(16:0_16:0)	GP	PS	32	0	734.497211	735.505036	[M-H]-	C38H74NO10P	0.36	C02737	HMDB0000614	LMGP03010029	9547090	40290-42-4	-	-	ko00260,ko00564,ko01100,ko05140,ko05146,ko05322
LIPID-N-0275	PC(18:0_20:4)	GP	PC	38	4	854.591111	809.593456	[M+COOH]-	C46H84NO8P	0.3572	C00157	HMDB0008048	LMGP01010802	16219824	-	16219824	-	ko00564,ko00590,ko00591,ko00592,ko01100,ko04723,ko05231
LIPID-N-0332	PE(14:0_18:1)	GP	PE	32	1	688.491732	689.499556	[M-H]-	C37H72NO8P	0.3556	C00350	HMDB0008827	LMGP02011247	53479551	-	53479551	-	ko00563,ko00564,ko01100,ko04136,ko04140,ko04723,ko05130,ko05167
LIPID-P-0030	Carnitine C5:1-2OH	FA	CAR	5	1	274.1295865	273.121239	[M+H]+	C12H19NO6	0.3536	C02301	-	LMFA07070065	53481620	-	-	-	ko04714
LIPID-P-0837	TG(16:0_16:0_16:1)	GL	TG	48	1	822.755064	804.72069	[M+NH4]+	C51H96O6	0.3508	C00422	HMDB0005359	LMGL03010017	9543986	-	-	-	ko00561,ko01100,ko04714,ko04923,ko04931,ko04975,ko04977,ko04979,ko05417
LIPID-N-1451	PA(20:0_21:0)	GP	PA	41	0	773.6060368	774.6138568	[M-H]-	C44H87O8P	0.35	C00416	HMDB0115081	LMGP10010522	52929115	-	-	-	ko00561,ko00564,ko01100,ko04024,ko04070,ko04072,ko04666,ko04912,ko04975,ko05200,ko05212,ko05231
LIPID-N-1309	PS(18:1_19:2)	GP	PS	37	3	798.5285147	799.5363347	[M-H]-	C43H78NO10P	0.3488	C02737	-	-	-	-	-	-	ko00260,ko00564,ko01100,ko05140,ko05146,ko05322
LIPID-P-2472	Cer(d14:1/19:1(2OH))	SP	Cer-AS	33	2	520.4724155	537.4757095	[M-H2O+H]+	C33H63NO4	0.348	-	-	-	-	-	-	-	-
LIPID-N-0290	PC(18:1_20:4)	GP	PC	38	5	852.575461	807.577806	[M+COOH]-	C46H82NO8P	0.3464	C00157	HMDB0008114	LMGP01010905	24778948	-	24778735	-	ko00564,ko00590,ko00591,ko00592,ko01100,ko04723,ko05231
LIPID-N-1000	PC(15:1_16:1)	GP	PC	31	2	760.5128599	715.5152053	[M+COOH]-	C39H74NO8P	0.346	C00157	-	LMGP01011438	52922358	-	-	-	ko00564,ko00590,ko00591,ko00592,ko01100,ko04723,ko05231
LIPID-N-1423	PI(18:0_20:3)	GP	PI	38	3	887.5649598	888.5727798	[M-H]-	C47H85O13P	0.344	-	HMDB0009887	LMGP06010568	52928021	-	-	-	-
LIPID-N-0245	PC(14:1_18:2)	GP	PC	32	3	772.512861	727.515206	[M+COOH]-	C40H74NO8P	0.3432	C00157	HMDB0007907	LMGP01011391	52922264	-	-	-	ko00564,ko00590,ko00591,ko00592,ko01100,ko04723,ko05231
LIPID-P-2483	Cer(d17:1/16:1(2OH))	SP	Cer-AS	33	2	520.4724155	537.4757095	[M-H2O+H]+	C33H63NO4	0.342	-	-	-	-	-	-	-	-
LIPID-P-2421	Cer(t17:1/26:0)	SP	Cer-NP	43	1	662.6445662	679.6478602	[M-H2O+H]+	C43H85NO4	0.342	-	-	-	-	-	-	-	-
LIPID-N-1462	PA(16:0_20:2)	GP	PA	36	2	699.4964863	700.5043063	[M-H]-	C39H73O8P	0.342	C00416	HMDB0115535	LMGP10010562	52929155	-	-	-	ko00561,ko00564,ko01100,ko04024,ko04070,ko04072,ko04666,ko04912,ko04975,ko05200,ko05212,ko05231
LIPID-P-0655	PE(P-18:0_22:4)	GP	PE-P	40	4	780.590716	779.582891	[M+H]+	C45H82NO7P	0.34	C00350	HMDB0011391	LMGP02030061	52925094	-	-	-	ko00563,ko00564,ko01100,ko04136,ko04140,ko04723,ko05130,ko05167
LIPID-N-0503	PI(18:1_20:1)	GP	PI	38	2	889.588434	890.588432	[M-H]-	C47H87O13P	0.34	-	HMDB0009871	LMGP06010508	52927961	-	-	-	-
LIPID-P-0297	HexCer(d18:1/22:0)	SP	HexCer-NS	40	1	784.666625	783.658819	[M+H]+	C46H89NO8	0.3392	C01190	HMDB0004974	LMSP0501AA07	10373084	-	-	-	ko00600,ko01100
LIPID-N-0333	PE(15:0_18:1)	GP	PE	33	1	702.50867	703.515206	[M-H]-	C38H74NO8P	0.3392	C00350	-	LMGP02010543	52924245	-	-	-	ko00563,ko00564,ko01100,ko04136,ko04140,ko04723,ko05130,ko05167
LIPID-P-0638	PE(P-16:0_22:1)	GP	PE-P	38	1	758.606366	757.598541	[M+H]+	C43H84NO7P	0.338	C00350	-	LMGP02030031	52925064	-	-	-	ko00563,ko00564,ko01100,ko04136,ko04140,ko04723,ko05130,ko05167
LIPID-N-0719	FFA(19:2)	FA	FFA	19	2	293.248055	294.25588	[M-H]-	C19H34O2	0.336	-	-	LMFA01030899	52921851	-	-	-	-
LIPID-N-0982	PC(12:0_16:1)	GP	PC	28	1	720.4815598	675.4839052	[M+COOH]-	C36H70NO8P	0.3348	C00157	-	LMGP01011319	52922120	-	-	-	ko00564,ko00590,ko00591,ko00592,ko01100,ko04723,ko05231
LIPID-P-2030	Cer(d24:0/18:1)	SP	Cer-NDS	42	1	632.6340015	649.6372955	[M-H2O+H]+	C42H83NO3	0.332	-	-	-	-	-	-	-	-
LIPID-N-1500	PA(16:1_22:5)	GP	PA	38	6	719.4651862	720.4730062	[M-H]-	C41H69O8P	0.33	C00416	-	-	-	-	-	-	ko00561,ko00564,ko01100,ko04024,ko04070,ko04072,ko04666,ko04912,ko04975,ko05200,ko05212,ko05231
LIPID-N-1296	PS(19:0_18:2)	GP	PS	37	2	800.5441648	801.5519848	[M-H]-	C43H80NO10P	0.3296	C02737	-	LMGP03010354	52925464	-	-	-	ko00260,ko00564,ko01100,ko05140,ko05146,ko05322
LIPID-N-0310	PC(18:1_22:5)	GP	PC	40	6	878.591111	833.593456	[M+COOH]-	C48H84NO8P	0.3272	C00157	-	-	-	-	24778876	-	ko00564,ko00590,ko00591,ko00592,ko01100,ko04723,ko05231
LIPID-N-1286	PS(15:0_18:2)	GP	PS	33	2	744.4815645	749.5206846	[M-H]-	C39H76NO10P	0.3232	C02737	HMDB0112425	LMGP03010344	52925454	-	-	-	ko00260,ko00564,ko01100,ko05140,ko05146,ko05322
LIPID-P-2075	Cer(d18:1/24:2)	SP	Cer-NS	42	3	628.6027014	645.6059954	[M-H2O+H]+	C42H79NO3	0.322	-	-	-	-	-	-	-	-
LIPID-P-0095	SPH(d16:1)	SP	SPH	16	1	272.258954	271.251129	[M+H]+	C16H33NO2	0.3152	C00836	-	LMSP01040008	14767871	-	-	-	ko00600,ko01100,ko04071
LIPID-P-1322	PE(P-20:0_18:1)	GP	PE-P	38	1	758.606366	757.598541	[M+H]+	C43H84NO7P	0.314	C00350	-	LMGP02030074	52925107	-	-	-	ko00563,ko00564,ko01100,ko04136,ko04140,ko04723,ko05130,ko05167
LIPID-P-0299	HexCer(d18:1/24:0)	SP	HexCer-NS	42	1	812.697925	811.690119	[M+H]+	C48H93NO8	0.3136	C01190	HMDB0004978	LMSP0501AA09	6321361	-	-	-	ko00600,ko01100
LIPID-N-1382	PI(15:0_21:0)	GP	PI	36	0	865.5806099	866.5884299	[M-H]-	C45H87O13P	0.3136	-	-	LMGP06010647	52928100	-	-	-	-
LIPID-N-0315	PC(18:1_22:6)	GP	PC	40	7	876.575461	831.577806	[M+COOH]-	C48H82NO8P	0.3128	C00157	HMDB0008090	LMGP01010847	24778901	-	24778901	-	ko00564,ko00590,ko00591,ko00592,ko01100,ko04723,ko05231
LIPID-P-0990	TG(18:0_18:1_18:2)	GL	TG	54	3	902.817666	884.78329	[M+NH4]+	C57H104O6	0.3128	C00422	HMDB0005405	LMGL03010252	9544216	-	-	-	ko00561,ko01100,ko04714,ko04923,ko04931,ko04975,ko04977,ko04979,ko05417
LIPID-N-0759	PE(O-16:1_22:1)	GP	PE-O	38	2	756.590716	757.598541	[M-H]-	C43H84NO7P	0.31	-	-	-	-	-	-	-	-
LIPID-P-0762	SM(d18:2/20:1)	SP	SM	38	3	755.606701	754.598875	[M+H]+	C43H83N2O6P	0.3096	C00550	-	LMSP03010057	52931175	-	-	-	ko00600,ko01100,ko04071,ko04217
LIPID-P-2012	Cer(d16:0/21:0)	SP	Cer-NDS	37	0	564.5714013	581.5746953	[M-H2O+H]+	C37H75NO3	0.308	-	-	-	-	-	-	-	-
LIPID-P-0741	SM(d18:1/19:0)	SP	SM	37	1	745.622351	744.614525	[M+H]+	C42H85N2O6P	0.3064	C00550	-	LMSP03010055	52931171	-	-	-	ko00600,ko01100,ko04071,ko04217
LIPID-P-0631	PE(P-18:0_18:0)	GP	PE-P	36	0	732.590716	731.582891	[M+H]+	C41H82NO7P	0.302	C00350	HMDB0011373	LMGP02030045	52925078	-	-	-	ko00563,ko00564,ko01100,ko04136,ko04140,ko04723,ko05130,ko05167
LIPID-N-1276	PS(19:0_20:1)	GP	PS	39	1	830.591115	831.598935	[M-H]-	C45H86NO10P	0.2984	C02737	-	LMGP03010469	52925579	-	-	-	ko00260,ko00564,ko01100,ko05140,ko05146,ko05322
LIPID-P-2162	HexCer(t19:1/26:1(2OH))	SP	HexCer-AP	45	2	704.6551213	883.7112483	[M-H2O+H]+	C51H97NO10	0.296	-	-	-	-	-	-	-	-
LIPID-N-0272	PC(16:0_20:4)	GP	PC	36	4	826.559811	781.562156	[M+COOH]-	C44H80NO8P	0.294	C00157	HMDB0008203	LMGP01010007	7983442	-	7983442	-	ko00564,ko00590,ko00591,ko00592,ko01100,ko04723,ko05231
LIPID-N-1018	PC(14:1_19:1)	GP	PC	33	2	788.5441601	743.5465055	[M+COOH]-	C41H78NO8P	0.2936	C00157	-	LMGP01011396	52922274	-	-	-	ko00564,ko00590,ko00591,ko00592,ko01100,ko04723,ko05231
LIPID-P-2465	Cer(t24:0/18:0)	SP	Cer-NP	42	0	650.6445662	667.6478602	[M-H2O+H]+	C42H85NO4	0.292	-	-	-	-	-	-	-	-
LIPID-P-1942	Cer(t15:0/18:0(2OH))	SP	Cer-AP	33	0	540.4986303	557.5019243	[M-H2O+H]+	C33H67NO5	0.29	-	-	-	-	-	-	-	-
LIPID-P-2411	Cer(t17:0/22:2)	SP	Cer-NP	39	2	604.5663159	621.5696099	[M-H2O+H]+	C39H75NO4	0.29	-	-	-	-	-	-	-	-
LIPID-P-1044	TG(16:1_18:1_18:2)	GL	TG	52	4	872.77045	854.73634	[M+NH4]+	C55H98O6	0.2896	C00422	HMDB0005440	LMGL03010142	25240364	-	-	-	ko00561,ko01100,ko04714,ko04923,ko04931,ko04975,ko04977,ko04979,ko05417
LIPID-N-0416	PE(18:1_22:5)	GP	PE	40	6	790.538683	791.546506	[M-H]-	C45H78NO8P	0.2876	C00350	HMDB0009684	LMGP02011142	52924843	-	52924843	-	ko00563,ko00564,ko01100,ko04136,ko04140,ko04723,ko05130,ko05167
LIPID-N-0871	PE(O-18:2_22:6)	GP	PE-O	40	8	772.528116	773.535941	[M-H]-	C45H76NO7P	0.286	-	-	-	-	-	-	-	-
LIPID-N-0564	PS(18:1_14:0)	GP	PS	32	1	732.481561	733.489386	[M-H]-	C38H72NO10P	0.2848	C02737	HMDB0012385	LMGP03010882	52925991	-	-	-	ko00260,ko00564,ko01100,ko05140,ko05146,ko05322
LIPID-N-0362	PE(18:1_22:1)	GP	PE	40	2	798.601283	799.609106	[M-H]-	C45H86NO8P	0.2844	C00350	-	LMGP02010650	52924725	-	52924725	-	ko00563,ko00564,ko01100,ko04136,ko04140,ko04723,ko05130,ko05167
LIPID-N-0469	PI(16:0_18:0)	GP	PI	34	0	837.557134	838.557132	[M-H]-	C43H83O13P	0.2816	-	HMDB0009781	LMGP06010878	52928331	-	-	-	-
LIPID-N-0392	PE(18:0_22:4)	GP	PE	40	4	794.569983	795.577806	[M-H]-	C45H82NO8P	0.28	C00350	HMDB0009009	LMGP02011200	52924901	-	52924901	-	ko00563,ko00564,ko01100,ko04136,ko04140,ko04723,ko05130,ko05167
LIPID-P-2017	Cer(d18:0/18:1)	SP	Cer-NDS	36	1	548.5401012	565.5433952	[M-H2O+H]+	C36H71NO3	0.276	-	-	-	-	-	-	-	-
LIPID-P-0424	LPE(18:2/0:0)	GP	LPE	18	2	478.293364	477.285541	[M+H]+	C23H44NO7P	0.274	-	HMDB0011507	LMGP02050011	52925130	85046-18-0	-	-	-
LIPID-N-0633	PA(16:0_18:2)	GP	PA	34	2	671.465182	672.473007	[M-H]-	C37H69O8P	0.274	C00416	HMDB0007860	LMGP10010023	9547167	-	446066	-	ko00561,ko00564,ko01100,ko04024,ko04070,ko04072,ko04666,ko04912,ko04975,ko05200,ko05212,ko05231
LIPID-N-0763	PE(O-18:1_22:1)	GP	PE-O	40	2	784.622016	785.629841	[M-H]-	C45H88NO7P	0.274	-	-	-	-	-	-	-	-
LIPID-N-0347	PE(16:1_16:1)	GP	PE	32	2	686.476082	687.483906	[M-H]-	C37H70NO8P	0.2736	C00350	HMDB0005342	LMGP02010108	9546809	-	9546809	-	ko00563,ko00564,ko01100,ko04136,ko04140,ko04723,ko05130,ko05167
LIPID-N-1506	PA(20:0_22:6)	GP	PA	42	6	775.5277864	776.5356064	[M-H]-	C45H77O8P	0.272	C00416	HMDB0115413	LMGP10010834	52929427	-	-	-	ko00561,ko00564,ko01100,ko04024,ko04070,ko04072,ko04666,ko04912,ko04975,ko05200,ko05212,ko05231
LIPID-P-1376	PE(P-16:0_24:5)	GP	PE-P	40	5	778.575066	777.567241	[M+H]+	C45H80NO7P	0.272	C00350	-	-	-	-	-	-	ko00563,ko00564,ko01100,ko04136,ko04140,ko04723,ko05130,ko05167
LIPID-P-1357	PE(P-18:1_20:3)	GP	PE-P	38	4	752.559416	751.551591	[M+H]+	C43H78NO7P	0.268	C00350	-	-	-	-	-	-	ko00563,ko00564,ko01100,ko04136,ko04140,ko04723,ko05130,ko05167
LIPID-N-1334	PS(19:1_20:4)	GP	PS	39	5	822.5285147	823.5363347	[M-H]-	C45H78NO10P	0.2672	C02737	-	LMGP03010503	52925613	-	-	-	ko00260,ko00564,ko01100,ko05140,ko05146,ko05322
LIPID-P-2445	Cer(t18:0/22:0)	SP	Cer-NP	40	0	640.6238361	639.6165601	[M+H]+	C40H81NO4	0.266	-	-	-	-	-	-	-	-
LIPID-P-0423	LPE(0:0/18:2)	GP	LPE	18	2	478.293364	477.285541	[M+H]+	C23H44NO7P	0.266	-	HMDB0011477	LMGP02050041	53480926	-	-	-	-
LIPID-N-0580	PS(18:1_22:1)	GP	PS	40	2	842.606761	843.614586	[M-H]-	C46H86NO10P	0.2648	C02737	HMDB0112417	LMGP03010337	52926062	-	-	-	ko00260,ko00564,ko01100,ko05140,ko05146,ko05322
LIPID-P-2586	Cer(d24:3/15:1(2OH))	SP	Cer-AS	39	4	600.5350158	617.5383098	[M-H2O+H]+	C39H71NO4	0.264	-	-	-	-	-	-	-	-
LIPID-N-0624	PA(16:0_18:0)	GP	PA	34	0	675.496482	676.504307	[M-H]-	C37H73O8P	0.264	C00416	-	LMGP10010908	460605	-	460605	-	ko00561,ko00564,ko01100,ko04024,ko04070,ko04072,ko04666,ko04912,ko04975,ko05200,ko05212,ko05231
LIPID-N-1244	PS(17:0_21:0)	GP	PS	38	0	818.591115	791.4737345	[M-H]-	C43H70NO10P	0.2632	C02737	-	LMGP03010243	52925353	-	-	-	ko00260,ko00564,ko01100,ko05140,ko05146,ko05322
LIPID-P-2018	Cer(d18:0/18:2)	SP	Cer-NDS	36	2	546.5244511	563.5277451	[M-H2O+H]+	C36H69NO3	0.262	-	-	-	-	-	-	-	-
LIPID-P-2047	Cer(d16:1/26:0)	SP	Cer-NS	42	1	632.6340015	649.6372955	[M-H2O+H]+	C42H83NO3	0.26	-	-	-	-	-	-	-	-
LIPID-N-1493	PA(18:0_22:5)	GP	PA	40	5	749.5121364	750.5199564	[M-H]-	C43H75O8P	0.258	C00416	-	-	-	-	-	-	ko00561,ko00564,ko01100,ko04024,ko04070,ko04072,ko04666,ko04912,ko04975,ko05200,ko05212,ko05231
LIPID-N-0984	PC(13:0_16:0)	GP	PC	29	0	736.5128599	691.5152053	[M+COOH]-	C37H74NO8P	0.2568	C00157	-	LMGP01011342	52922166	-	-	-	ko00564,ko00590,ko00591,ko00592,ko01100,ko04723,ko05231
LIPID-N-0225	PC(18:1_22:0)	GP	PC	40	1	888.669361	843.671706	[M+COOH]-	C48H94NO8P	0.2544	C00157	HMDB0008531	LMGP01010839	24779108	-	24779108	-	ko00564,ko00590,ko00591,ko00592,ko01100,ko04723,ko05231
LIPID-P-2055	Cer(d17:1/20:0)	SP	Cer-NS	37	1	562.5557512	579.5590452	[M-H2O+H]+	C37H73NO3	0.254	-	-	-	-	-	-	-	-
LIPID-P-2097	Cer(d19:1/25:0)	SP	Cer-NS	44	1	660.6653017	677.6685957	[M-H2O+H]+	C44H87NO3	0.254	-	-	-	-	-	-	-	-
LIPID-P-2143	HexCer(t17:2/16:0(2OH))	SP	HexCer-AP	33	2	536.4673206	715.5234476	[M-H2O+H]+	C39H73NO10	0.2536	-	-	-	-	-	-	-	-
LIPID-P-0208	DG(14:1_16:1)	GL	DG	30	2	554.482576	536.444075	[M+NH4]+	C33H60O5	0.2528	C00641	HMDB0007041	LMGL02010403	53477976	-	-	-	ko00561,ko00562,ko00564,ko01100,ko04070,ko04730
LIPID-P-0305	HexCer(d18:1/22:1)	SP	HexCer-NS	40	2	782.651025	781.643169	[M+H]+	C46H87NO8	0.252	C01190	-	-	-	-	-	-	ko00600,ko01100
LIPID-P-2154	HexCer(t18:0/18:0(2OH))	SP	HexCer-AP	36	0	582.5455709	761.6016979	[M-H2O+H]+	C42H83NO10	0.2504	-	-	-	-	-	-	-	-
LIPID-N-0393	PE(20:4_20:0)	GP	PE	40	4	794.569983	795.577806	[M-H]-	C45H82NO8P	0.25	C00350	HMDB0009394	LMGP02010951	52924652	-	52924652	-	ko00563,ko00564,ko01100,ko04136,ko04140,ko04723,ko05130,ko05167
LIPID-N-0736	PE(O-16:0_18:1)	GP	PE-O	34	1	702.543766	703.551591	[M-H]-	C39H78NO7P	0.248	-	HMDB0011157	LMGP02020018	42607455	-	-	-	-
LIPID-N-0857	PE(O-16:1_22:6)	GP	PE-O	38	7	746.512466	747.520291	[M-H]-	C43H74NO7P	0.246	-	-	-	-	-	-	-	-
LIPID-N-0831	PE(O-16:1_20:5)	GP	PE-O	36	6	720.496816	721.504641	[M-H]-	C41H72NO7P	0.246	-	-	-	-	-	-	-	-
LIPID-N-0840	PE(O-16:1_22:5)	GP	PE-O	38	6	748.528116	749.535941	[M-H]-	C43H76NO7P	0.244	-	-	-	-	-	-	-	-
LIPID-N-1027	PC(18:1_16:3)	GP	PC	34	4	798.52851	753.5308554	[M+COOH]-	C42H76NO8P	0.2436	C00157	-	-	-	-	-	-	ko00564,ko00590,ko00591,ko00592,ko01100,ko04723,ko05231
LIPID-N-1352	PS(20:2_22:4)	GP	PS	42	6	862.5598148	863.5676348	[M-H]-	C48H82NO10P	0.2432	C02737	HMDB0112588	LMGP03010587	52925697	-	-	-	ko00260,ko00564,ko01100,ko05140,ko05146,ko05322
LIPID-N-1041	PC(18:2_19:2)	GP	PC	37	4	840.5754602	795.5778056	[M+COOH]-	C45H82NO8P	0.2424	C00157	-	-	-	-	-	-	ko00564,ko00590,ko00591,ko00592,ko01100,ko04723,ko05231
LIPID-N-1297	PS(18:0_20:2)	GP	PS	38	2	814.5598148	817.5832849	[M-H]-	C44H84NO10P	0.2424	C02737	HMDB0112572	LMGP03010569	52925679	-	-	-	ko00260,ko00564,ko01100,ko05140,ko05146,ko05322
LIPID-P-2408	Cer(t17:0/16:2)	SP	Cer-NP	33	2	520.4724155	537.4757095	[M-H2O+H]+	C33H63NO4	0.242	-	-	-	-	-	-	-	-
LIPID-P-2117	Cer(d22:1/26:0)	SP	Cer-NS	48	1	716.7279019	733.7311959	[M-H2O+H]+	C48H95NO3	0.24	-	-	-	-	-	-	-	-
LIPID-N-0204	PC(18:0_12:0)	GP	PC	30	0	750.528511	705.530856	[M+COOH]-	C38H76NO8P	0.24	C00157	-	LMGP01010736	24778808	-	-	-	ko00564,ko00590,ko00591,ko00592,ko01100,ko04723,ko05231
LIPID-P-2450	Cer(t18:1/15:0)	SP	Cer-NP	33	1	522.4880656	539.4913596	[M-H2O+H]+	C33H65NO4	0.238	-	-	-	-	-	-	-	-
LIPID-N-1266	PS(20:0_16:1)	GP	PS	36	1	788.5441648	789.5519848	[M-H]-	C42H80NO10P	0.2376	C02737	HMDB0112287	LMGP03010216	52925326	-	-	-	ko00260,ko00564,ko01100,ko05140,ko05146,ko05322
LIPID-P-0635	PE(P-16:0_17:1)	GP	PE-P	33	1	688.528116	687.520291	[M+H]+	C38H74NO7P	0.236	C00350	-	LMGP02030016	52925049	-	-	-	ko00563,ko00564,ko01100,ko04136,ko04140,ko04723,ko05130,ko05167
LIPID-P-1387	PE(P-18:1_20:5)	GP	PE-P	38	6	748.528116	747.520291	[M+H]+	C43H74NO7P	0.236	C00350	-	-	-	-	-	-	ko00563,ko00564,ko01100,ko04136,ko04140,ko04723,ko05130,ko05167
LIPID-P-2286	TG(14:0_18:0_18:1)	GL	TG	50	1	850.78	832.75199	[M+NH4]+	C53H100O6	0.2344	C00422	-	-	-	-	-	-	ko00561,ko01100,ko04714,ko04923,ko04931,ko04975,ko04977,ko04979,ko05417
LIPID-P-1991	Cer(t24:2/16:2(2OH))	SP	Cer-AP	40	4	630.5455805	647.5488745	[M-H2O+H]+	C40H73NO5	0.232	-	-	-	-	-	-	-	-
LIPID-P-0903	TG(14:0_16:1_18:1)	GL	TG	48	2	820.739416	802.70504	[M+NH4]+	C51H94O6	0.232	C00422	HMDB0010420	LMGL03014251	53480485	-	-	-	ko00561,ko01100,ko04714,ko04923,ko04931,ko04975,ko04977,ko04979,ko05417
LIPID-N-1501	PA(18:1_20:5)	GP	PA	38	6	719.4651862	720.4730062	[M-H]-	C41H69O8P	0.23	C00416	HMDB0115204	LMGP10010856	52929449	-	-	-	ko00561,ko00564,ko01100,ko04024,ko04070,ko04072,ko04666,ko04912,ko04975,ko05200,ko05212,ko05231
LIPID-N-0647	PA(18:0_22:6)	GP	PA	40	6	747.496482	748.504307	[M-H]-	C43H73O8P	0.228	C00416	-	LMGP10010039	460605	-	460605	-	ko00561,ko00564,ko01100,ko04024,ko04070,ko04072,ko04666,ko04912,ko04975,ko05200,ko05212,ko05231
LIPID-N-0783	PE(O-18:1_22:2)	GP	PE-O	40	3	782.606366	783.614191	[M-H]-	C45H86NO7P	0.228	-	-	-	-	-	-	-	-
LIPID-P-2005	Cer(d16:0/18:0)	SP	Cer-NDS	34	0	522.5244511	539.5277451	[M-H2O+H]+	C34H69NO3	0.226	-	-	-	-	-	-	-	-
LIPID-P-0832	TG(14:0_15:0_16:1)	GL	TG	45	1	780.70343	762.67374	[M+NH4]+	C48H90O6	0.2232	C00422	HMDB0042099	LMGL03014168	56937958	-	-	-	ko00561,ko01100,ko04714,ko04923,ko04931,ko04975,ko04977,ko04979,ko05417
LIPID-N-1042	PC(15:1_22:4)	GP	PC	37	5	838.5598101	793.5621555	[M+COOH]-	C45H80NO8P	0.2216	C00157	-	LMGP01011460	52922402	-	-	-	ko00564,ko00590,ko00591,ko00592,ko01100,ko04723,ko05231
LIPID-N-0640	PA(18:0_20:4)	GP	PA	38	4	723.496482	724.504307	[M-H]-	C41H73O8P	0.22	C00416	-	LMGP10010024	460605	-	460605	-	ko00561,ko00564,ko01100,ko04024,ko04070,ko04072,ko04666,ko04912,ko04975,ko05200,ko05212,ko05231
LIPID-N-1379	PI(15:0_19:0)	GP	PI	34	0	837.5493097	838.5571297	[M-H]-	C43H83O13P	0.22	-	-	LMGP06010839	52928292	-	-	-	-
LIPID-P-0976	TG(16:0_16:1_18:2)	GL	TG	50	3	846.755066	828.72069	[M+NH4]+	C53H96O6	0.2184	C00422	HMDB0005379	LMGL03010053	9544021	-	-	-	ko00561,ko01100,ko04714,ko04923,ko04931,ko04975,ko04977,ko04979,ko05417
LIPID-N-1272	PS(18:0_20:1)	GP	PS	38	1	816.5754649	817.5832849	[M-H]-	C44H84NO10P	0.2176	C02737	HMDB0112545	LMGP03010539	52925649	-	-	-	ko00260,ko00564,ko01100,ko05140,ko05146,ko05322
LIPID-N-1301	PS(21:0_18:2)	GP	PS	39	2	828.5754649	829.5832849	[M-H]-	C45H84NO10P	0.2168	C02737	-	LMGP03010686	52925796	-	-	-	ko00260,ko00564,ko01100,ko05140,ko05146,ko05322
LIPID-N-0100	FFA(24:4)	FA	FFA	24	4	359.295005	360.30283	[M-H]-	C24H40O2	0.2164	-	-	LMFA01030805	6440264	-	-	-	-
LIPID-P-2029	Cer(d24:0/18:0)	SP	Cer-NDS	42	0	634.6496516	651.6529456	[M-H2O+H]+	C42H85NO3	0.216	-	-	-	-	-	-	-	-
LIPID-P-1537	Cer(t18:0/14:0)	SP	Cer-NP	32	0	528.499184	527.491359	[M+H]+	C32H65NO4	0.216	C00195	-	LMSP02030051	-	-	-	-	ko00600,ko01100,ko04071,ko04217,ko04722,ko04920,ko04931,ko04933,ko05140,ko05415
LIPID-P-0433	LPE(22:4)	GP	LPE	22	4	530.324664	529.316841	[M+H]+	C27H48NO7P	0.216	-	HMDB0011493	LMGP02050057	53480942	-	-	-	-
LIPID-N-0508	PI(18:1_18:2)	GP	PI	36	3	859.541484	860.541482	[M-H]-	C45H81O13P	0.216	-	HMDB0009838	LMGP06010931	52928384	-	-	-	-
LIPID-N-0487	PI(18:0_20:1)	GP	PI	38	1	891.604084	892.604082	[M-H]-	C47H89O13P	0.2152	-	-	LMGP06010935	52928388	-	-	-	-
LIPID-N-0440	PG(18:0_18:1)	GP	PG	36	1	775.556739	776.556737	[M-H]-	C42H81O10P	0.2144	-	HMDB0010604	LMGP04010037	24779551	-	460605	-	-
LIPID-P-1375	PE(P-18:0_20:5)	GP	PE-P	38	5	750.543766	749.535941	[M+H]+	C43H76NO7P	0.214	C00350	HMDB0011387	LMGP02030056	52925089	-	-	-	ko00563,ko00564,ko01100,ko04136,ko04140,ko04723,ko05130,ko05167
LIPID-N-0091	FFA(20:2)	FA	FFA	20	2	307.263705	308.27153	[M-H]-	C20H36O2	0.2132	C16525	HMDB0005060	LMFA01030130	6439848	-	-	-	ko01040
LIPID-P-2155	HexCer(t18:0/18:2(2OH))	SP	HexCer-AP	36	2	578.5142707	757.5703977	[M-H2O+H]+	C42H79NO10	0.2104	-	-	-	-	-	-	-	-
LIPID-P-2127	HexCer(t14:1/19:0(2OH))	SP	HexCer-AP	33	1	538.4829706	717.5390976	[M-H2O+H]+	C39H75NO10	0.2104	-	-	-	-	-	-	-	-
LIPID-P-0088	CE(21:5)	ST	CE	21	5	702.7	684.58453	[M+NH4]+	C48H76O2	0.2096	C02530	-	-	-	-	-	-	ko00100,ko04913,ko04975,ko04976,ko04977,ko04979,ko05417
LIPID-N-1008	PC(18:0_14:1)	GP	PC	32	1	776.5441601	731.5465055	[M+COOH]-	C40H78NO8P	0.2076	C00157	HMDB0008032	LMGP01011582	52922643	-	-	-	ko00564,ko00590,ko00591,ko00592,ko01100,ko04723,ko05231
LIPID-N-0438	PG(16:0_18:1)	GP	PG	34	1	747.525439	748.525437	[M-H]-	C40H77O10P	0.2072	-	-	LMGP04010002	5283509	-	-	-	-
LIPID-N-0820	PE(O-18:1_22:4)	GP	PE-O	40	5	778.575066	779.582891	[M-H]-	C45H82NO7P	0.206	-	-	-	-	-	-	-	-
LIPID-N-1245	PS(18:0_20:0)	GP	PS	38	0	818.591115	791.4737345	[M-H]-	C43H70NO10P	0.2056	C02737	HMDB0112516	LMGP03010952	52926059	-	-	-	ko00260,ko00564,ko01100,ko05140,ko05146,ko05322
LIPID-P-0134	Cer(d18:2/16:0)	SP	Cer-NS	34	2	536.5	535.496444	[M+H]+	C34H65NO3	0.204	C00195	-	LMSP02010024	52931118	-	-	-	ko00600,ko01100,ko04071,ko04217,ko04722,ko04920,ko04931,ko04933,ko05140,ko05415
LIPID-P-0429	LPE(0:0/20:3)	GP	LPE	20	3	504.309014	503.301191	[M+H]+	C25H46NO7P	0.204	-	-	LMGP02050049	53480934	-	-	-	-
LIPID-N-1496	PA(20:1_22:4)	GP	PA	42	5	777.5434365	778.5512565	[M-H]-	C45H79O8P	0.204	C00416	HMDB0115112	LMGP10010554	52929147	-	-	-	ko00561,ko00564,ko01100,ko04024,ko04070,ko04072,ko04666,ko04912,ko04975,ko05200,ko05212,ko05231
LIPID-P-1317	PE(P-17:0_18:1)	GP	PE-P	35	1	716.559416	715.551591	[M+H]+	C40H78NO7P	0.204	C00350	-	-	-	-	-	-	ko00563,ko00564,ko01100,ko04136,ko04140,ko04723,ko05130,ko05167
LIPID-N-1351	PS(20:1_22:5)	GP	PS	42	6	862.5598148	863.5676348	[M-H]-	C48H82NO10P	0.1984	C02737	-	-	-	-	-	-	ko00260,ko00564,ko01100,ko05140,ko05146,ko05322
LIPID-P-2037	Cer(d14:1/15:1)	SP	Cer-NS	29	2	448.4149006	465.4181946	[M-H2O+H]+	C29H55NO3	0.1974	-	-	-	-	-	-	-	-
LIPID-P-0644	PE(P-18:0_22:2)	GP	PE-P	40	2	784.622016	783.614191	[M+H]+	C45H86NO7P	0.1966	C00350	HMDB0011390	LMGP02030060	52925093	-	-	-	ko00563,ko00564,ko01100,ko04136,ko04140,ko04723,ko05130,ko05167
LIPID-P-2023	Cer(d20:0/18:0)	SP	Cer-NDS	38	0	578.5870513	595.5903453	[M-H2O+H]+	C38H77NO3	0.1962	-	-	-	-	-	-	-	-
LIPID-N-1085	PE(18:2_18:3)	GP	PE	36	5	736.4917353	737.4995553	[M-H]-	C41H72NO8P	0.1956	C00350	HMDB0009094	LMGP02010664	52924365	-	-	-	ko00563,ko00564,ko01100,ko04136,ko04140,ko04723,ko05130,ko05167
LIPID-P-2031	Cer(d24:0/20:0)	SP	Cer-NDS	44	0	662.6809517	679.6842457	[M-H2O+H]+	C44H89NO3	0.1934	-	-	-	-	-	-	-	-
LIPID-N-0738	PE(O-18:0_18:1)	GP	PE-O	36	1	730.575066	731.582891	[M-H]-	C41H82NO7P	0.1934	-	-	LMGP02020047	52924982	-	-	-	-
LIPID-P-0836	TG(14:0_15:0_18:1)	GL	TG	47	1	808.73584	790.70504	[M+NH4]+	C50H94O6	0.1928	C00422	HMDB0042100	LMGL03014173	56937963	-	-	-	ko00561,ko01100,ko04714,ko04923,ko04931,ko04975,ko04977,ko04979,ko05417
LIPID-N-0388	PE(18:1_20:3)	GP	PE	38	4	766.538683	767.546506	[M-H]-	C43H78NO8P	0.192	C00350	HMDB0009034	LMGP02010115	53479633	-	53479633	-	ko00563,ko00564,ko01100,ko04136,ko04140,ko04723,ko05130,ko05167
LIPID-P-2114	Cer(d20:2/24:1)	SP	Cer-NS	44	3	656.6340015	673.6372955	[M-H2O+H]+	C44H83NO3	0.1916	-	-	-	-	-	-	-	-
LIPID-P-2394	Cer(t14:2/18:1)	SP	Cer-NP	32	3	504.4411154	521.4444094	[M-H2O+H]+	C32H59NO4	0.1838	-	-	-	-	-	-	-	-
LIPID-N-0634	PA(16:1_18:1)	GP	PA	34	2	671.465182	672.473007	[M-H]-	C37H69O8P	0.1836	C00416	-	LMGP10010903	52929493	-	-	-	ko00561,ko00564,ko01100,ko04024,ko04070,ko04072,ko04666,ko04912,ko04975,ko05200,ko05212,ko05231
LIPID-N-1441	PI(18:1_20:4)	GP	PI	38	5	883.5336597	884.5414797	[M-H]-	C47H81O13P	0.1832	-	HMDB0009896	LMGP06010599	52928052	-	-	-	-
LIPID-N-0565	PS(16:0_16:1)	GP	PS	32	1	732.481561	733.489386	[M-H]-	C38H72NO10P	0.1808	C02737	HMDB0012355	LMGP03010909	52926017	-	-	-	ko00260,ko00564,ko01100,ko05140,ko05146,ko05322
LIPID-N-1453	PA(21:0_22:0)	GP	PA	43	0	801.6373369	802.6451569	[M-H]-	C46H91O8P	0.18	C00416	HMDB0115235	LMGP10010697	52929290	-	-	-	ko00561,ko00564,ko01100,ko04024,ko04070,ko04072,ko04666,ko04912,ko04975,ko05200,ko05212,ko05231
LIPID-N-0521	PI(18:2_18:2)	GP	PI	36	4	857.525834	858.525832	[M-H]-	C45H79O13P	0.1744	-	HMDB0009850	LMGP06010927	52928380	-	-	-	-
LIPID-P-0272	MG(14:0)	GL	MG	14	0	320.28944	302.24571	[M+NH4]+	C17H34O4	0.1704	C01885	HMDB0011561	-	10957631	-	-	-	ko00561,ko01100,ko04714,ko04923,ko04975,ko04977
LIPID-P-2330	TG(18:1_17:2_19:2)	GL	TG	54	5	898.78	880.75199	[M+NH4]+	C57H100O6	0.1704	C00422	-	-	-	-	-	-	ko00561,ko01100,ko04714,ko04923,ko04931,ko04975,ko04977,ko04979,ko05417
LIPID-P-0107	Cer(d18:0/24:1)	SP	Cer-NDS	42	1	650.6	649.637294	[M+H]+	C42H83NO3	0.1678	C00195	HMDB0011769	LMSP02020011	5283576	-	-	-	ko00600,ko01100,ko04071,ko04217,ko04722,ko04920,ko04931,ko04933,ko05140,ko05415
LIPID-N-0085	FFA(19:1)	FA	FFA	19	1	295.263705	296.27153	[M-H]-	C19H36O2	0.1672	-	-	LMFA01030857	52921828	-	-	-	-
LIPID-N-1507	PA(20:1_22:5)	GP	PA	42	6	775.5277864	776.5356064	[M-H]-	C45H77O8P	0.167	C00416	-	-	-	-	-	-	ko00561,ko00564,ko01100,ko04024,ko04070,ko04072,ko04666,ko04912,ko04975,ko05200,ko05212,ko05231
LIPID-N-1314	PS(18:1_21:2)	GP	PS	39	3	826.5598148	827.5676348	[M-H]-	C45H82NO10P	0.1664	C02737	-	-	-	-	-	-	ko00260,ko00564,ko01100,ko05140,ko05146,ko05322
LIPID-N-0715	FFA(34:1)	FA	FFA	34	1	505.498455	506.50628	[M-H]-	C34H66O2	0.1656	-	-	LMFA01031111	92033288	-	-	-	-
LIPID-N-0785	PE(O-24:2_18:1)	GP	PE-O	42	3	810.637666	811.645491	[M-H]-	C47H90NO7P	0.1656	-	-	-	-	-	-	-	-
LIPID-N-0765	PE(O-22:1_18:1)	GP	PE-O	40	2	784.622016	785.629841	[M-H]-	C45H88NO7P	0.165	-	-	-	-	-	-	-	-
LIPID-P-0408	LPE(16:0/0:0)	GP	LPE	16	0	454.293364	453.285541	[M+H]+	C21H44NO7P	0.1644	-	HMDB0011503	LMGP02050002	9547069	53862-35-4	-	-	-
LIPID-N-0351	PE(17:1_18:1)	GP	PE	35	2	728.52051	729.530856	[M-H]-	C40H76NO8P	0.1632	C00350	-	LMGP02010572	52924273	-	-	-	ko00563,ko00564,ko01100,ko04136,ko04140,ko04723,ko05130,ko05167
LIPID-N-1089	PE(18:2_20:3)	GP	PE	38	5	764.5230354	765.5308554	[M-H]-	C43H76NO8P	0.1632	C00350	HMDB0009101	LMGP02010672	52924373	-	-	-	ko00563,ko00564,ko01100,ko04136,ko04140,ko04723,ko05130,ko05167
LIPID-N-0255	PC(16:0_20:3)	GP	PC	36	3	828.575461	783.577806	[M+COOH]-	C44H82NO8P	0.1624	C00157	HMDB0007980	LMGP01010622	24778715	-	24778715	-	ko00564,ko00590,ko00591,ko00592,ko01100,ko04723,ko05231
LIPID-N-0250	PC(16:1_18:2)	GP	PC	34	3	800.544161	755.546506	[M+COOH]-	C42H78NO8P	0.162	C00157	HMDB0008006	LMGP01010690	24778768	-	24778768	-	ko00564,ko00590,ko00591,ko00592,ko01100,ko04723,ko05231
LIPID-N-0274	PC(20:3_18:1)	GP	PC	38	4	854.591111	809.593456	[M+COOH]-	C46H84NO8P	0.1604	C00157	HMDB0008401	LMGP01011878	52923233	-	52923233	-	ko00564,ko00590,ko00591,ko00592,ko01100,ko04723,ko05231
LIPID-P-2469	Cer(d14:1/18:1(2OH))	SP	Cer-AS	32	2	506.4567654	523.4600594	[M-H2O+H]+	C32H61NO4	0.1602	-	-	-	-	-	-	-	-
LIPID-N-0475	PI(16:0_16:1)	GP	PI	32	1	807.510184	808.510182	[M-H]-	C41H77O13P	0.16	-	HMDB0009779	LMGP06010881	52928334	-	-	-	-
LIPID-N-0692	PA(18:1_18:2)	GP	PA	36	3	697.480832	698.488657	[M-H]-	C39H71O8P	0.1594	C00416	-	LMGP10010961	52929548	-	-	-	ko00561,ko00564,ko01100,ko04024,ko04070,ko04072,ko04666,ko04912,ko04975,ko05200,ko05212,ko05231
LIPID-N-1448	PA(16:0_23:0)	GP	PA	39	0	745.5747366	746.5825566	[M-H]-	C42H83O8P	0.1586	C00416	-	-	-	-	-	-	ko00561,ko00564,ko01100,ko04024,ko04070,ko04072,ko04666,ko04912,ko04975,ko05200,ko05212,ko05231
LIPID-P-1486	DG(18:3_22:6)	GL	DG	40	9	680.525399	662.491025	[M+NH4]+	C43H66O5	0.1584	C00641	HMDB0007324	LMGL02010242	9543907	-	-	-	ko00561,ko00562,ko00564,ko01100,ko04070,ko04730
LIPID-P-2057	Cer(d17:1/22:0)	SP	Cer-NS	39	1	590.5870513	607.5903453	[M-H2O+H]+	C39H77NO3	0.1582	-	-	-	-	-	-	-	-
LIPID-P-0117	Cer(d18:1/24:0)	SP	Cer-NS	42	1	650.64512	649.637294	[M+H]+	C42H83NO3	0.1562	C00195	HMDB0004956	LMSP02010012	5283571	-	-	-	ko00600,ko01100,ko04071,ko04217,ko04722,ko04920,ko04931,ko04933,ko05140,ko05415
LIPID-P-1543	Cer(t18:0/26:0)	SP	Cer-NP	44	0	696.686984	695.679159	[M+H]+	C44H89NO4	0.156	C00195	-	LMSP02030005	10417280	-	-	-	ko00600,ko01100,ko04071,ko04217,ko04722,ko04920,ko04931,ko04933,ko05140,ko05415
LIPID-P-2409	Cer(t17:0/17:0)	SP	Cer-NP	34	0	538.5193657	555.5226597	[M-H2O+H]+	C34H69NO4	0.1548	-	-	-	-	-	-	-	-
LIPID-P-2628	Cer(d29:2/28:0(2OH))	SP	Cer-AS	57	2	856.8480171	873.8513111	[M-H2O+H]+	C57H111NO4	0.1538	-	-	-	-	-	-	-	-
LIPID-P-2094	Cer(d19:1/23:0)	SP	Cer-NS	42	1	632.6340015	649.6372955	[M-H2O+H]+	C42H83NO3	0.1536	-	-	-	-	-	-	-	-
LIPID-P-1514	Cer(t18:0/25:0(2OH))	SP	Cer-AP	43	0	698.666249	697.658424	[M+H]+	C43H87NO5	0.153	C00195	-	LMSP02030068	-	-	-	-	ko00600,ko01100,ko04071,ko04217,ko04722,ko04920,ko04931,ko04933,ko05140,ko05415
LIPID-N-0336	PE(17:0_18:1)	GP	PE	35	1	730.53998	731.546506	[M-H]-	C40H78NO8P	0.1524	C00350	-	LMGP02011211	52924910	-	-	-	ko00563,ko00564,ko01100,ko04136,ko04140,ko04723,ko05130,ko05167
LIPID-P-0639	PE(P-18:0_22:1)	GP	PE-P	40	1	786.637666	785.629841	[M+H]+	C45H88NO7P	0.1512	C00350	HMDB0011389	LMGP02030059	53480856	-	-	-	ko00563,ko00564,ko01100,ko04136,ko04140,ko04723,ko05130,ko05167
LIPID-P-1342	PE(P-18:1_20:2)	GP	PE-P	38	3	754.575066	753.567241	[M+H]+	C43H80NO7P	0.1492	C00350	-	-	-	-	-	-	ko00563,ko00564,ko01100,ko04136,ko04140,ko04723,ko05130,ko05167
LIPID-N-0987	PC(14:0_15:1)	GP	PC	29	1	734.4972099	689.4995553	[M+COOH]-	C37H72NO8P	0.148	C00157	-	LMGP01011433	52922348	-	-	-	ko00564,ko00590,ko00591,ko00592,ko01100,ko04723,ko05231
LIPID-P-2140	HexCer(t17:0/20:1(2OH))	SP	HexCer-AP	37	1	594.5455709	773.6016979	[M-H2O+H]+	C43H83NO10	0.1472	-	-	-	-	-	-	-	-
LIPID-P-0427	LPE(22:2)	GP	LPE	22	2	534.355967	533.348141	[M+H]+	C27H52NO7P	0.147	-	HMDB0011492	LMGP02050056	53480941	-	-	-	-
LIPID-P-0407	LPE(0:0/16:0)	GP	LPE	16	0	454.293364	453.285541	[M+H]+	C21H44NO7P	0.1468	-	HMDB0011473	LMGP02050036	53480922	-	-	-	-
LIPID-P-0999	TG(18:1_18:1_20:1)	GL	TG	56	3	930.8479	912.81459	[M+NH4]+	C59H108O6	0.1456	C00422	HMDB0005454	LMGL03010484	9544447	-	-	-	ko00561,ko01100,ko04714,ko04923,ko04931,ko04975,ko04977,ko04979,ko05417
LIPID-N-0345	PE(24:0_18:1)	GP	PE	42	1	828.648233	829.656056	[M-H]-	C47H92NO8P	0.1452	C00350	HMDB0009719	LMGP02010294	9546993	-	9546993	-	ko00563,ko00564,ko01100,ko04136,ko04140,ko04723,ko05130,ko05167
LIPID-N-0861	PE(O-18:2_22:5)	GP	PE-O	40	7	774.543766	775.551591	[M-H]-	C45H78NO7P	0.1448	-	-	-	-	-	-	-	-
LIPID-N-1295	PS(18:0_19:2)	GP	PS	37	2	800.5441648	801.5519848	[M-H]-	C43H80NO10P	0.1448	C02737	-	-	-	-	-	-	ko00260,ko00564,ko01100,ko05140,ko05146,ko05322
LIPID-P-0912	TG(16:0_17:1_18:1)	GL	TG	51	2	862.78485	844.75199	[M+NH4]+	C54H100O6	0.1448	C00422	-	LMGL03010061	-	-	-	-	ko00561,ko01100,ko04714,ko04923,ko04931,ko04975,ko04977,ko04979,ko05417
LIPID-P-1944	Cer(t16:2/19:0(2OH))	SP	Cer-AP	35	2	564.4986303	581.5019243	[M-H2O+H]+	C35H67NO5	0.1434	-	-	-	-	-	-	-	-
LIPID-P-0313	HexCer(d18:2/24:1)	SP	HexCer-NS	42	3	808.7	807.658819	[M+H]+	C48H89NO8	0.1424	C01190	-	-	-	-	-	-	ko00600,ko01100
LIPID-N-0324	PE(18:0_14:0)	GP	PE	32	0	690.507383	691.515206	[M-H]-	C37H74NO8P	0.1424	C00350	HMDB0005325	LMGP02011206	447790	-	447790	-	ko00563,ko00564,ko01100,ko04136,ko04140,ko04723,ko05130,ko05167
LIPID-N-0700	FFA(28:0)	FA	FFA	28	0	423.420205	424.42803	[M-H]-	C28H56O2	0.142	-	HMDB0002348	LMFA01010028	10470	-	-	-	-
LIPID-N-0079	FFA(24:0)	FA	FFA	24	0	367.357605	368.36543	[M-H]-	C24H48O2	0.1416	C08320	HMDB0002003	LMFA01010024	11197	-	-	-	ko01040
LIPID-N-0291	PC(16:0_22:5)	GP	PC	38	5	852.575461	807.577806	[M+COOH]-	C46H82NO8P	0.1408	C00157	HMDB0007989	LMGP01010645	24778735	-	24778735	-	ko00564,ko00590,ko00591,ko00592,ko01100,ko04723,ko05231
LIPID-P-0309	HexCer(d18:2/18:0)	SP	HexCer-NS	36	2	726.6	725.580569	[M+H]+	C42H79NO8	0.14	C01190	-	-	-	-	-	-	ko00600,ko01100
LIPID-N-1323	PS(18:2_20:2)	GP	PS	38	4	810.5285147	817.5832849	[M-H]-	C44H84NO10P	0.14	C02737	HMDB0112431	LMGP03010358	52925468	-	-	-	ko00260,ko00564,ko01100,ko05140,ko05146,ko05322
LIPID-P-1382	PE(P-18:0_24:5)	GP	PE-P	42	5	806.606366	805.598541	[M+H]+	C47H84NO7P	0.1392	C00350	-	-	-	-	-	-	ko00563,ko00564,ko01100,ko04136,ko04140,ko04723,ko05130,ko05167
LIPID-P-1391	PE(P-16:0_24:6)	GP	PE-P	40	6	776.559416	775.551591	[M+H]+	C45H78NO7P	0.1384	C00350	-	-	-	-	-	-	ko00563,ko00564,ko01100,ko04136,ko04140,ko04723,ko05130,ko05167
LIPID-P-2059	Cer(d17:1/23:0)	SP	Cer-NS	40	1	604.6027014	621.6059954	[M-H2O+H]+	C40H79NO3	0.1378	-	-	-	-	-	-	-	-
LIPID-N-0325	PE(16:0_18:0)	GP	PE	34	0	718.538683	719.546506	[M-H]-	C39H78NO8P	0.1368	C00350	HMDB0008925	LMGP02011225	5326793	-	5326793	-	ko00563,ko00564,ko01100,ko04136,ko04140,ko04723,ko05130,ko05167
LIPID-N-0323	PE(16:0_16:0)	GP	PE	32	0	690.507383	691.515206	[M-H]-	C37H74NO8P	0.1356	C00350	HMDB0008923	LMGP02010037	445468	923-61-5	445468	-	ko00563,ko00564,ko01100,ko04136,ko04140,ko04723,ko05130,ko05167
LIPID-N-1090	PE(20:2_18:3)	GP	PE	38	5	764.5230354	765.5308554	[M-H]-	C43H76NO8P	0.1344	C00350	HMDB0009132	LMGP02010700	52924401	-	-	-	ko00563,ko00564,ko01100,ko04136,ko04140,ko04723,ko05130,ko05167
LIPID-N-0856	PE(O-18:2_20:5)	GP	PE-O	38	7	746.512466	747.520291	[M-H]-	C43H74NO7P	0.1338	-	-	-	-	-	-	-	-
LIPID-P-2150	HexCer(t17:2/40:1(2OH))	SP	HexCer-AP	57	3	870.827272	1049.883399	[M-H2O+H]+	C63H119NO10	0.1328	-	-	-	-	-	-	-	-
LIPID-P-2233	HexCer(d18:2/15:0)	SP	HexCer-NS	33	2	504.4780353	683.5336183	[M-H2O+H]+	C39H73NO8	0.1328	-	-	-	-	-	-	-	-
LIPID-P-1309	PE(P-16:0_16:0)	GP	PE-P	32	0	676.528116	675.520291	[M+H]+	C37H74NO7P	0.1322	C00350	HMDB0011158	LMGP02030013	52925046	-	-	-	ko00563,ko00564,ko01100,ko04136,ko04140,ko04723,ko05130,ko05167
LIPID-P-2089	Cer(d19:1/16:0)	SP	Cer-NS	35	1	534.5244511	551.5277451	[M-H2O+H]+	C35H69NO3	0.1318	-	-	-	-	-	-	-	-
LIPID-N-0103	FFA(24:5)	FA	FFA	24	5	357.279355	358.28718	[M-H]-	C24H38O2	0.1312	-	HMDB0006322	LMFA01030820	14505435	-	-	-	-
LIPID-P-2113	Cer(d20:2/24:0)	SP	Cer-NS	44	2	658.6496516	675.6529456	[M-H2O+H]+	C44H85NO3	0.1308	-	-	-	-	-	-	-	-
LIPID-N-1418	PI(18:1_17:2)	GP	PI	35	3	845.5180096	846.5258296	[M-H]-	C44H79O13P	0.1288	-	-	-	-	-	-	-	-
LIPID-P-1506	Cer(t17:0/24:0(2OH))	SP	Cer-AP	41	0	670.634949	669.627124	[M+H]+	C41H83NO5	0.1286	C00195	-	-	-	-	-	-	ko00600,ko01100,ko04071,ko04217,ko04722,ko04920,ko04931,ko04933,ko05140,ko05415
LIPID-P-0925	TG(16:1_18:0_20:1)	GL	TG	54	2	904.81213	886.79894	[M+NH4]+	C57H106O6	0.1272	C00422	HMDB0005424	LMGL03010235	9544200	-	-	-	ko00561,ko01100,ko04714,ko04923,ko04931,ko04975,ko04977,ko04979,ko05417
LIPID-P-0373	LPC(0:0/20:1)	GP	LPC	20	1	550.387267	549.379441	[M+H]+	C28H56NO7P	0.1268	C04230	-	-	-	-	-	-	ko00564,ko05231
LIPID-N-0781	PE(O-18:2_22:1)	GP	PE-O	40	3	782.606366	783.614191	[M-H]-	C45H86NO7P	0.1258	-	-	-	-	-	-	-	-
LIPID-P-0374	LPC(20:1/0:0)	GP	LPC	20	1	550.387267	549.379441	[M+H]+	C28H56NO7P	0.1256	C04230	HMDB0010391	LMGP01050047	52924051	-	-	-	ko00564,ko05231
LIPID-P-1336	PE(P-18:1_22:1)	GP	PE-P	40	2	784.622016	783.614191	[M+H]+	C45H86NO7P	0.1252	C00350	-	-	-	-	-	-	ko00563,ko00564,ko01100,ko04136,ko04140,ko04723,ko05130,ko05167
LIPID-N-1092	PE(20:1_20:4)	GP	PE	40	5	792.5543355	793.5621555	[M-H]-	C45H80NO8P	0.1248	C00350	HMDB0009267	LMGP02010863	52924564	-	-	-	ko00563,ko00564,ko01100,ko04136,ko04140,ko04723,ko05130,ko05167
LIPID-P-1048	TG(16:0_18:2_18:2)	GL	TG	52	4	872.77008	854.73634	[M+NH4]+	C55H98O6	0.1248	C00422	HMDB0005390	LMGL03010141	25240363	-	-	-	ko00561,ko01100,ko04714,ko04923,ko04931,ko04975,ko04977,ko04979,ko05417
LIPID-P-2453	Cer(t18:1/25:0)	SP	Cer-NP	43	1	662.6445662	679.6478602	[M-H2O+H]+	C43H85NO4	0.1242	-	-	-	-	-	-	-	-
LIPID-P-0420	LPE(20:1/0:0)	GP	LPE	20	1	508.340315	507.332491	[M+H]+	C25H50NO7P	0.1224	-	HMDB0011512	LMGP02050020	52925139	-	-	-	-
LIPID-P-1976	Cer(t20:2/38:2(2OH))	SP	Cer-AP	58	4	882.8272816	899.8305756	[M-H2O+H]+	C58H109NO5	0.122	-	-	-	-	-	-	-	-
LIPID-N-0088	FFA(24:1)	FA	FFA	24	1	365.341955	366.34978	[M-H]-	C24H46O2	0.122	C05950	HMDB0006059	LMFA01030092	5280877	-	-	-	ko00590
LIPID-P-1377	PE(P-18:1_22:4)	GP	PE-P	40	5	778.575066	777.567241	[M+H]+	C45H80NO7P	0.121	C00350	-	-	-	-	-	-	ko00563,ko00564,ko01100,ko04136,ko04140,ko04723,ko05130,ko05167
LIPID-P-1338	PE(P-24:1_18:1)	GP	PE-P	42	2	812.653316	811.645491	[M+H]+	C47H90NO7P	0.1208	C00350	-	-	-	-	-	-	ko00563,ko00564,ko01100,ko04136,ko04140,ko04723,ko05130,ko05167
LIPID-P-0211	DG(16:1_16:1)	GL	DG	32	2	582.519116	564.475375	[M+NH4]+	C35H64O5	0.1202	C00641	HMDB0007128	LMGL02010011	9543679	-	-	-	ko00561,ko00562,ko00564,ko01100,ko04070,ko04730
LIPID-P-2242	HexCer(d18:2/26:0)	SP	HexCer-NS	44	2	658.650186	837.705769	[M-H2O+H]+	C50H95NO8	0.1192	-	-	-	-	-	-	-	-
LIPID-P-2149	HexCer(t17:2/34:2(2OH))	SP	HexCer-AP	51	4	784.7177216	963.7738486	[M-H2O+H]+	C57H105NO10	0.1176	-	-	-	-	-	-	-	-
LIPID-N-0234	PC(17:0_18:2)	GP	PC	35	2	816.575461	771.577806	[M+COOH]-	C43H82NO8P	0.1176	C00157	-	LMGP01011505	52922491	-	-	-	ko00564,ko00590,ko00591,ko00592,ko01100,ko04723,ko05231
LIPID-P-0827	TG(12:0_16:0_16:1)	GL	TG	44	1	766.692466	748.65809	[M+NH4]+	C47H88O6	0.116	C00422	-	LMGL03013322	56937112	-	-	-	ko00561,ko01100,ko04714,ko04923,ko04931,ko04975,ko04977,ko04979,ko05417
LIPID-P-2049	Cer(d17:1/14:0)	SP	Cer-NS	31	1	478.4618508	495.4651448	[M-H2O+H]+	C31H61NO3	0.1156	-	-	-	-	-	-	-	-
LIPID-P-0181	DG(19:0_18:0)	GL	DG	37	0	656.61432	638.584925	[M+NH4]+	C40H78O5	0.1156	C00641	HMDB0094065	LMGL02010065	9543731	-	-	-	ko00561,ko00562,ko00564,ko01100,ko04070,ko04730
LIPID-N-1368	PS(20:3_22:6)	GP	PS	42	9	856.5128646	863.5676348	[M-H]-	C48H82NO10P	0.1152	C02737	HMDB0012428	LMGP03010619	52925729	-	-	-	ko00260,ko00564,ko01100,ko05140,ko05146,ko05322
LIPID-P-1099	TG(14:0_16:0_22:5)	GL	TG	52	5	870.755066	852.72069	[M+NH4]+	C55H96O6	0.1152	C00422	HMDB0042143	LMGL03014245	56938034	-	-	-	ko00561,ko01100,ko04714,ko04923,ko04931,ko04975,ko04977,ko04979,ko05417
LIPID-N-0413	PE(22:6_16:0)	GP	PE	38	6	762.507383	763.515206	[M-H]-	C43H74NO8P	0.1148	C00350	HMDB0009682	LMGP02011161	52924862	-	52924862	-	ko00563,ko00564,ko01100,ko04136,ko04140,ko04723,ko05130,ko05167
LIPID-N-1450	PA(18:0_23:0)	GP	PA	41	0	773.6060368	774.6138568	[M-H]-	C44H87O8P	0.1146	C00416	-	-	-	-	-	-	ko00561,ko00564,ko01100,ko04024,ko04070,ko04072,ko04666,ko04912,ko04975,ko05200,ko05212,ko05231
LIPID-P-0755	SM(d18:1/21:1)	SP	SM	39	2	771.638001	770.630175	[M+H]+	C44H87N2O6P	0.1144	C00550	-	LMSP03010064	52931187	-	-	-	ko00600,ko01100,ko04071,ko04217
LIPID-P-0641	PE(P-18:1_17:1)	GP	PE-P	35	2	714.543766	713.535941	[M+H]+	C40H76NO7P	0.1128	C00350	-	-	-	-	-	-	ko00563,ko00564,ko01100,ko04136,ko04140,ko04723,ko05130,ko05167
LIPID-N-0087	FFA(22:1)	FA	FFA	22	1	337.310655	338.31848	[M-H]-	C22H42O2	0.1116	C08316	HMDB0002068	LMFA01030088	5281116	-	-	-	ko01040
LIPID-N-0098	FFA(20:4)	FA	FFA	20	4	303.232405	304.24023	[M-H]-	C20H32O2	0.1116	C00219	HMDB0001043	LMFA01030173	5282840	-	-	-	ko00590,ko00591,ko01040,ko01100,ko04216,ko04217,ko04270,ko04611,ko04664,ko04666,ko04723,ko04726,ko04730,ko04750,ko04912,ko04913,ko04921,ko04923,ko04925,ko05140,ko05146
LIPID-N-0544	PI(18:0_22:5)	GP	PI	40	5	911.572784	912.572782	[M-H]-	C49H85O13P	0.1112	-	-	-	-	-	-	-	-
LIPID-P-2325	TG(18:0_17:1_18:1)	GL	TG	53	2	890.83	872.78329	[M+NH4]+	C56H104O6	0.1112	C00422	-	-	-	-	-	-	ko00561,ko01100,ko04714,ko04923,ko04931,ko04975,ko04977,ko04979,ko05417
LIPID-N-1389	PI(15:0_17:1)	GP	PI	32	1	807.5023595	808.5101795	[M-H]-	C41H77O13P	0.1104	-	-	LMGP06010111	52927564	-	-	-	-
LIPID-N-0714	FFA(32:1)	FA	FFA	32	1	477.467155	478.47498	[M-H]-	C32H62O2	0.11	-	-	LMFA01030098	5282778	-	-	-	-
LIPID-N-1239	PS(15:0_21:0)	GP	PS	36	0	790.5598148	791.5676348	[M-H]-	C42H82NO10P	0.1096	C02737	-	LMGP03010678	52925788	-	-	-	ko00260,ko00564,ko01100,ko05140,ko05146,ko05322
LIPID-N-0322	PE(16:0_14:0)	GP	PE	30	0	662.476082	663.483906	[M-H]-	C35H70NO8P	0.1084	C00350	HMDB0008920	LMGP02010297	446670	-	14714258	-	ko00563,ko00564,ko01100,ko04136,ko04140,ko04723,ko05130,ko05167
LIPID-P-0853	TG(16:0_20:0_18:1)	GL	TG	54	1	906.84589	888.81459	[M+NH4]+	C57H108O6	0.1072	C00422	HMDB0005368	LMGL03010205	9544170	-	-	-	ko00561,ko01100,ko04714,ko04923,ko04931,ko04975,ko04977,ko04979,ko05417
LIPID-P-2144	HexCer(t17:2/18:0(2OH))	SP	HexCer-AP	35	2	564.4986207	743.5547477	[M-H2O+H]+	C41H77NO10	0.1056	-	-	-	-	-	-	-	-
LIPID-N-0751	PE(O-17:1_18:1)	GP	PE-O	35	2	714.543766	715.551591	[M-H]-	C40H78NO7P	0.1054	-	-	-	-	-	-	-	-
LIPID-N-1009	PC(10:0_22:2)	GP	PC	32	2	774.52851	729.5308554	[M+COOH]-	C40H76NO8P	0.1048	C00157	-	-	-	-	-	-	ko00564,ko00590,ko00591,ko00592,ko01100,ko04723,ko05231
LIPID-N-1359	PS(17:2_22:5)	GP	PS	39	7	818.4972146	829.5832849	[M-H]-	C45H84NO10P	0.1048	C02737	-	-	-	-	-	-	ko00260,ko00564,ko01100,ko05140,ko05146,ko05322
LIPID-P-1104	TG(18:1_18:2_18:2)	GL	TG	54	5	898.786366	880.75199	[M+NH4]+	C57H100O6	0.1048	C00422	HMDB0005461	LMGL03010327	25240373	-	-	-	ko00561,ko01100,ko04714,ko04923,ko04931,ko04975,ko04977,ko04979,ko05417
LIPID-N-0421	PE(20:4_22:2)	GP	PE	42	6	818.569983	819.577806	[M-H]-	C47H82NO8P	0.1044	C00350	HMDB0009404	LMGP02010959	52924660	-	52924660	-	ko00563,ko00564,ko01100,ko04136,ko04140,ko04723,ko05130,ko05167
LIPID-P-0119	Cer(d18:1/26:0)	SP	Cer-NS	44	1	678.676419	677.668594	[M+H]+	C44H87NO3	0.1042	C00195	HMDB0004955	LMSP02010011	5283570	-	-	-	ko00600,ko01100,ko04071,ko04217,ko04722,ko04920,ko04931,ko04933,ko05140,ko05415
LIPID-N-0096	FFA(22:3)	FA	FFA	22	3	333.279355	334.28718	[M-H]-	C22H38O2	0.104	-	HMDB0002823	LMFA01030161	5312557	-	-	-	-
LIPID-P-0308	HexCer(d18:2/16:0)	SP	HexCer-NS	34	2	698.6	697.549269	[M+H]+	C40H75NO8	0.104	C01190	HMDB0034623	LMSP0501AA33	52931254	127842-89-1	-	-	ko00600,ko01100
LIPID-P-0804	TG(18:0_18:0_18:0)	GL	TG	54	0	908.864616	890.83024	[M+NH4]+	C57H110O6	0.1026666	C00422	HMDB0005393	LMGL03010002	11146	-	-	-	ko00561,ko01100,ko04714,ko04923,ko04931,ko04975,ko04977,ko04979,ko05417
LIPID-P-0900	TG(14:0_16:1_17:1)	GL	TG	47	2	806.72247	788.68939	[M+NH4]+	C50H92O6	0.1016	C00422	-	LMGL03014248	56938037	-	-	-	ko00561,ko01100,ko04714,ko04923,ko04931,ko04975,ko04977,ko04979,ko05417
LIPID-P-1521	Cer(t18:1/18:0(2OH))	SP	Cer-AP	36	1	598.5828	597.533224	[M+H]+	C36H71NO5	0.1014	C00195	-	LMSP02010191	-	-	-	-	ko00600,ko01100,ko04071,ko04217,ko04722,ko04920,ko04931,ko04933,ko05140,ko05415
LIPID-P-2449	Cer(t18:1/14:1)	SP	Cer-NP	32	2	506.4567654	523.4600594	[M-H2O+H]+	C32H61NO4	0.1012	-	-	-	-	-	-	-	-
LIPID-P-0743	SM(d18:1/21:0)	SP	SM	39	1	773.653651	772.645825	[M+H]+	C44H89N2O6P	0.1012	C00550	HMDB0240611	LMSP03010067	52931193	121999-71-1	-	-	ko00600,ko01100,ko04071,ko04217
LIPID-P-2071	Cer(d18:1/15:0)	SP	Cer-NS	33	1	506.493151	523.496445	[M-H2O+H]+	C33H65NO3	0.101	-	-	-	-	-	-	-	-
LIPID-P-2485	Cer(d17:1/22:2(2OH))	SP	Cer-AS	39	3	602.5506658	619.5539598	[M-H2O+H]+	C39H73NO4	0.1004	-	-	-	-	-	-	-	-
LIPID-P-0907	TG(15:0_16:0_18:2)	GL	TG	49	2	834.75488	816.72069	[M+NH4]+	C52H96O6	0.1	C00422	HMDB0043032	LMGL03015011	56938800	-	-	-	ko00561,ko01100,ko04714,ko04923,ko04931,ko04975,ko04977,ko04979,ko05417
LIPID-P-0559	PC(O-16:1_20:4)	GP	PC-O	36	5	766.575025	765.567241	[M+H]+	C44H80NO7P	0.0984	C00157	-	LMGP01020259	53481713	-	-	-	ko00564,ko00590,ko00591,ko00592,ko01100,ko04723,ko05231
LIPID-N-0401	PE(16:0_22:5)	GP	PE	38	5	764.523033	765.530856	[M-H]-	C43H76NO8P	0.0984	C00350	HMDB0009005	LMGP02011201	52924902	-	52924902	-	ko00563,ko00564,ko01100,ko04136,ko04140,ko04723,ko05130,ko05167
LIPID-P-1314	PE(P-18:1_14:0)	GP	PE-P	32	1	674.512466	673.504641	[M+H]+	C37H72NO7P	0.0978	C00350	-	-	-	-	-	-	ko00563,ko00564,ko01100,ko04136,ko04140,ko04723,ko05130,ko05167
LIPID-N-0400	PE(18:0_20:5)	GP	PE	38	5	764.523033	765.530856	[M-H]-	C43H76NO8P	0.0976	C00350	HMDB0009453	LMGP02010973	52924674	-	52924902	-	ko00563,ko00564,ko01100,ko04136,ko04140,ko04723,ko05130,ko05167
LIPID-P-2431	Cer(t17:2/23:0)	SP	Cer-NP	40	2	618.581966	635.58526	[M-H2O+H]+	C40H77NO4	0.097	-	-	-	-	-	-	-	-
LIPID-P-0791	TG(16:0_16:0_17:0)	GL	TG	49	0	838.786364	820.75199	[M+NH4]+	C52H100O6	0.0968	C00422	HMDB0104223	LMGL03010019	9543988	-	-	-	ko00561,ko01100,ko04714,ko04923,ko04931,ko04975,ko04977,ko04979,ko05417
LIPID-N-1013	PC(16:0_17:0)	GP	PC	33	0	792.5754602	747.5778056	[M+COOH]-	C41H82NO8P	0.0952	C00157	-	LMGP01010569	24778682	-	-	-	ko00564,ko00590,ko00591,ko00592,ko01100,ko04723,ko05231
LIPID-N-1096	PE(20:2_20:4)	GP	PE	40	6	790.5386855	791.5465055	[M-H]-	C45H78NO8P	0.0952	C00350	HMDB0009300	LMGP02010894	52924595	-	-	-	ko00563,ko00564,ko01100,ko04136,ko04140,ko04723,ko05130,ko05167
LIPID-P-0780	TG(13:0_14:0_16:0)	GL	TG	43	0	754.68793	736.65809	[M+NH4]+	C46H88O6	0.0952	C00422	HMDB0097246	LMGL03013675	56937465	-	-	-	ko00561,ko01100,ko04714,ko04923,ko04931,ko04975,ko04977,ko04979,ko05417
LIPID-N-0480	PI(17:0_18:1)	GP	PI	35	1	849.549308	850.557132	[M-H]-	C44H83O13P	0.0944	-	-	LMGP06010295	52927748	-	-	-	-
LIPID-P-2328	TG(16:0_20:1_18:2)	GL	TG	54	3	902.81	884.78329	[M+NH4]+	C57H104O6	0.0944	C00422	-	-	-	-	-	-	ko00561,ko01100,ko04714,ko04923,ko04931,ko04975,ko04977,ko04979,ko05417
LIPID-N-0308	PC(18:0_22:6)	GP	PC	40	6	878.591111	833.593456	[M+COOH]-	C48H84NO8P	0.0936	C00157	HMDB0008057	LMGP01010821	24778876	-	24778876	-	ko00564,ko00590,ko00591,ko00592,ko01100,ko04723,ko05231
LIPID-N-0538	PI(20:4_18:1)	GP	PI	38	5	883.541484	884.541482	[M-H]-	C47H81O13P	0.0928	-	HMDB0009895	LMGP06010599	53480102	-	-	-	-
LIPID-N-1252	PS(18:0_24:0)	GP	PS	42	0	874.6537152	845.5206846	[M-H]-	C47H76NO10P	0.0928	C02737	-	-	-	-	-	-	ko00260,ko00564,ko01100,ko05140,ko05146,ko05322
LIPID-N-1348	PS(21:2_20:4)	GP	PS	41	6	848.5441648	849.5519848	[M-H]-	C47H80NO10P	0.0928	C02737	-	-	-	-	-	-	ko00260,ko00564,ko01100,ko05140,ko05146,ko05322
LIPID-P-1138	TG(16:0_18:2_18:4)	GL	TG	52	6	868.74237	850.70504	[M+NH4]+	C55H94O6	0.0928	C00422	HMDB0044271	LMGL03015732	56939514	-	-	-	ko00561,ko01100,ko04714,ko04923,ko04931,ko04975,ko04977,ko04979,ko05417
LIPID-P-1060	TG(16:0_18:1_22:3)	GL	TG	56	4	928.83008	910.79894	[M+NH4]+	C59H106O6	0.0928	C00422	-	LMGL03010636	-	-	-	-	ko00561,ko01100,ko04714,ko04923,ko04931,ko04975,ko04977,ko04979,ko05417
LIPID-N-0363	PE(18:1_24:1)	GP	PE	42	2	826.632583	827.640406	[M-H]-	C47H90NO8P	0.092	C00350	HMDB0009527	-	53479865	-	53479865	-	ko00563,ko00564,ko01100,ko04136,ko04140,ko04723,ko05130,ko05167
LIPID-N-0906	PC(15:0_18:1)	GP	PC	33	1	790.559811	745.5621555	[M+COOH]-	C41H80NO8P	0.0916	C00157	HMDB0007938	LMGP01010541	24778662	-	-	-	ko00564,ko00590,ko00591,ko00592,ko01100,ko04723,ko05231
LIPID-N-0742	PE(O-18:0_20:1)	GP	PE-O	38	1	758.606366	759.614191	[M-H]-	C43H86NO7P	0.0906	-	-	LMGP02020054	52924989	-	-	-	-
LIPID-N-0010	Ursocholicacid	ST	BA	-	-	407.4	408.287567	[M-H]-	C24H40O5	0.0904	C17644	HMDB0000917	LMST04010088	122340	2955-27-3	122340	-	-
LIPID-P-1343	PE(P-16:1_22:2)	GP	PE-P	38	3	754.575066	753.567241	[M+H]+	C43H80NO7P	0.0904	C00350	-	-	-	-	-	-	ko00563,ko00564,ko01100,ko04136,ko04140,ko04723,ko05130,ko05167
LIPID-N-0446	PG(18:1_18:1)	GP	PG	36	2	773.541089	774.541087	[M-H]-	C42H79O10P	0.0904	-	-	LMGP04010033	460605	-	460605	-	-
LIPID-P-0121	Cer(d18:1/18:1)	SP	Cer-NS	36	2	564.53557	563.527744	[M+H]+	C36H69NO3	0.089	C00195	HMDB0004948	LMSP02010003	5283563	-	-	-	ko00600,ko01100,ko04071,ko04217,ko04722,ko04920,ko04931,ko04933,ko05140,ko05415
LIPID-P-0416	LPE(17:1)	GP	LPE	17	1	466.29028	465.285541	[M+H]+	C22H44NO7P	0.0874	-	-	LMGP02050008	42607464	-	-	-	-
LIPID-P-0285	HexCer(d16:1/18:0)	SP	HexCer-NS	34	1	700.6	699.564919	[M+H]+	C40H77NO8	0.0872	C01190	-	LMSP0501AA49	70699230	-	-	-	ko00600,ko01100
LIPID-P-0426	LPE(20:2/0:0)	GP	LPE	20	2	506.324664	505.316841	[M+H]+	C25H48NO7P	0.0854	-	HMDB0011513	LMGP02050021	52925140	-	-	-	-
LIPID-P-0136	Cer(d18:2/18:0)	SP	Cer-NS	36	2	564.6	563.527744	[M+H]+	C36H69NO3	0.0848	C00195	-	-	-	-	-	-	ko00600,ko01100,ko04071,ko04217,ko04722,ko04920,ko04931,ko04933,ko05140,ko05415
LIPID-P-1366	PE(P-16:0_24:4)	GP	PE-P	40	4	780.590716	779.582891	[M+H]+	C45H82NO7P	0.084	C00350	-	-	-	-	-	-	ko00563,ko00564,ko01100,ko04136,ko04140,ko04723,ko05130,ko05167
LIPID-P-1341	PE(P-18:2_18:1)	GP	PE-P	36	3	726.543766	725.535941	[M+H]+	C41H76NO7P	0.0834	C00350	-	-	-	-	-	-	ko00563,ko00564,ko01100,ko04136,ko04140,ko04723,ko05130,ko05167
LIPID-P-0301	HexCer(d18:1/26:0)	SP	HexCer-NS	44	1	840.729225	839.721419	[M+H]+	C50H97NO8	0.0832	C01190	HMDB0004977	LMSP0501AA11	20057359	-	-	-	ko00600,ko01100
LIPID-P-0920	TG(16:0_16:1_20:1)	GL	TG	52	2	876.802016	858.76764	[M+NH4]+	C55H102O6	0.0824	C00422	HMDB0005378	LMGL03010114	9544079	-	-	-	ko00561,ko01100,ko04714,ko04923,ko04931,ko04975,ko04977,ko04979,ko05417
LIPID-P-0220	DG(18:0_20:2)	GL	DG	38	2	666.60974	648.569275	[M+NH4]+	C41H76O5	0.082	C00641	HMDB0007167	LMGL02010091	9543757	-	-	-	ko00561,ko00562,ko00564,ko01100,ko04070,ko04730
LIPID-P-2111	Cer(d20:2/22:0)	SP	Cer-NS	42	2	630.6183515	647.6216455	[M-H2O+H]+	C42H81NO3	0.0814	-	-	-	-	-	-	-	-
LIPID-P-0213	DG(16:1_18:1)	GL	DG	34	2	610.550416	592.506675	[M+NH4]+	C37H68O5	0.0808	C00641	HMDB0007131	LMGL02010026	9543694	-	-	-	ko00561,ko00562,ko00564,ko01100,ko04070,ko04730
LIPID-P-2391	Cer(t14:1/19:0)	SP	Cer-NP	33	1	522.4880656	539.4913596	[M-H2O+H]+	C33H65NO4	0.0804	-	-	-	-	-	-	-	-
LIPID-N-0960	LNAPE(18:1/N-17:0)	GP	LNAPE	35	1	730.538681	731.546506	[M-H]-	C40H78NO8P	0.08	-	-	-	-	-	-	-	-
LIPID-P-0908	TG(15:0_16:1_18:1)	GL	TG	49	2	834.75488	816.72069	[M+NH4]+	C52H96O6	0.08	C00422	HMDB0043201	LMGL03015035	56938821	-	-	-	ko00561,ko01100,ko04714,ko04923,ko04931,ko04975,ko04977,ko04979,ko05417
LIPID-P-0391	LPC(22:5/0:0)	GP	LPC	22	5	570.363792	569.348141	[M+H]+	C30H52NO7P	0.0788	C04230	HMDB0010402	LMGP01050142	53480475	-	-	-	ko00564,ko05231
LIPID-P-0924	TG(16:0_18:1_20:1)	GL	TG	54	2	904.83606	886.79894	[M+NH4]+	C57H106O6	0.07864	C00422	HMDB0005383	LMGL03010234	9544199	-	-	-	ko00561,ko01100,ko04714,ko04923,ko04931,ko04975,ko04977,ko04979,ko05417
LIPID-N-0342	PE(24:0_16:1)	GP	PE	40	1	800.616933	801.624756	[M-H]-	C45H88NO8P	0.078	C00350	-	-	-	-	53479857	-	ko00563,ko00564,ko01100,ko04136,ko04140,ko04723,ko05130,ko05167
LIPID-P-1177	TG(16:0_18:1_22:6)	GL	TG	56	7	922.786366	904.75199	[M+NH4]+	C59H100O6	0.07784	C00422	HMDB0044135	LMGL03010925	9544886	-	-	-	ko00561,ko01100,ko04714,ko04923,ko04931,ko04975,ko04977,ko04979,ko05417
LIPID-P-0118	Cer(d18:1/25:0)	SP	Cer-NS	43	1	664.660769	663.652944	[M+H]+	C43H85NO3	0.0768	C00195	HMDB0004957	LMSP02010013	9547202	-	-	-	ko00600,ko01100,ko04071,ko04217,ko04722,ko04920,ko04931,ko04933,ko05140,ko05415
LIPID-N-0399	PE(18:1_20:4)	GP	PE	38	5	764.523033	765.530856	[M-H]-	C43H76NO8P	0.0768	C00350	HMDB0009036	LMGP02011196	53479635	-	53479635	-	ko00563,ko00564,ko01100,ko04136,ko04140,ko04723,ko05130,ko05167
LIPID-P-2115	Cer(d21:3/14:0)	SP	Cer-NS	35	3	530.493151	547.496445	[M-H2O+H]+	C35H65NO3	0.0756	-	-	-	-	-	-	-	-
LIPID-P-0039	Carnitine C16:1	FA	CAR	16	1	398.3282165	397.319209	[M+H]+	C23H43NO4	0.07552	C02301	HMDB0006317	LMFA07070097	53477817	-	-	-	ko04714
LIPID-P-0203	DG(16:0_21:1)	GL	DG	37	1	654.60065	636.569275	[M+NH4]+	C40H76O5	0.0752	C00641	-	-	-	-	-	-	ko00561,ko00562,ko00564,ko01100,ko04070,ko04730
LIPID-P-0745	SM(d18:1/23:0)	SP	SM	41	1	801.684951	800.677125	[M+H]+	C46H93N2O6P	0.0752	C00550	HMDB0012105	LMSP03010078	46891684	-	-	-	ko00600,ko01100,ko04071,ko04217
LIPID-N-0016	Taurochenodeoxycholicacid	ST	BA	-	-	498.5	499.296753	[M-H]-	C26H45NO6S	0.0744	C05465	HMDB0000951	LMST05040005	387316	516-35-8	387316	-	ko00120,ko04976,ko04979
LIPID-N-1343	PS(18:3_20:3)	GP	PS	38	6	806.4972146	817.5832849	[M-H]-	C44H84NO10P	0.0736	C02737	HMDB0112457	LMGP03010388	52925498	-	-	-	ko00260,ko00564,ko01100,ko05140,ko05146,ko05322
LIPID-N-0823	PE(O-16:1_24:4)	GP	PE-O	40	5	778.575066	779.582891	[M-H]-	C45H82NO7P	0.0732	-	-	-	-	-	-	-	-
LIPID-N-0599	PS(18:1_22:6)	GP	PS	40	7	832.512861	833.520686	[M-H]-	C46H76NO10P	0.07296	C02737	HMDB0012395	LMGP03010045	52925155	-	52925155	-	ko00260,ko00564,ko01100,ko05140,ko05146,ko05322
LIPID-N-0588	PS(17:0_20:4)	GP	PS	37	4	796.512861	797.520686	[M-H]-	C43H76NO10P	0.07296	C02737	-	LMGP03010003	5283501	-	-	-	ko00260,ko00564,ko01100,ko05140,ko05146,ko05322
LIPID-P-0934	TG(18:0_18:2_20:0)	GL	TG	56	2	932.864616	914.83024	[M+NH4]+	C59H110O6	0.07192	C00422	HMDB0005409	LMGL03010427	9544390	-	-	-	ko00561,ko01100,ko04714,ko04923,ko04931,ko04975,ko04977,ko04979,ko05417
LIPID-N-0790	PE(O-18:3_18:1)	GP	PE-O	36	4	724.528116	725.535941	[M-H]-	C41H76NO7P	0.0714	-	-	-	-	-	-	-	-
LIPID-P-2134	HexCer(t16:0/22:2(2OH))	SP	HexCer-AP	38	2	606.5455709	785.6016979	[M-H2O+H]+	C44H83NO10	0.07136	-	-	-	-	-	-	-	-
LIPID-P-2552	Cer(d20:1/22:0(2OH))	SP	Cer-AS	42	1	648.6289162	665.6322102	[M-H2O+H]+	C42H83NO4	0.0708	-	-	-	-	-	-	-	-
LIPID-P-1315	PE(P-14:0_18:1)	GP	PE-P	32	1	674.512466	673.504641	[M+H]+	C37H72NO7P	0.0708	C00350	-	-	-	-	-	-	ko00563,ko00564,ko01100,ko04136,ko04140,ko04723,ko05130,ko05167
LIPID-P-0438	LPE(P-16:0)	GP	LPE-P	16	0	438.3	437.290626	[M+H]+	C21H44NO6P	0.0692	-	HMDB0011152	LMGP02070001	42607469	174062-72-7	-	-	-
LIPID-N-1021	PC(15:1_18:2)	GP	PC	33	3	786.52851	741.5308554	[M+COOH]-	C41H76NO8P	0.0688	C00157	-	LMGP01011444	52922370	-	-	-	ko00564,ko00590,ko00591,ko00592,ko01100,ko04723,ko05231
LIPID-N-0339	PE(20:1_18:0)	GP	PE	38	1	772.585633	773.593456	[M-H]-	C43H84NO8P	0.0688	C00350	HMDB0009255	LMGP02010852	52924553	-	9546835	-	ko00563,ko00564,ko01100,ko04136,ko04140,ko04723,ko05130,ko05167
LIPID-P-2401	Cer(t15:0/22:2)	SP	Cer-NP	37	2	576.5350158	593.5383098	[M-H2O+H]+	C37H71NO4	0.0686	-	-	-	-	-	-	-	-
LIPID-N-1152	PG(16:0_16:2)	GP	PG	32	2	717.4706655	718.4784855	[M-H]-	C38H71O10P	0.0684	-	-	-	-	-	-	-	-
LIPID-P-2165	HexCer(t20:1/20:0(2OH))	SP	HexCer-AP	40	1	636.5925211	815.6486481	[M-H2O+H]+	C46H89NO10	0.06784	-	-	-	-	-	-	-	-
LIPID-P-1345	PE(P-16:0_22:3)	GP	PE-P	38	3	754.575066	753.567241	[M+H]+	C43H80NO7P	0.0674	C00350	-	-	-	-	-	-	ko00563,ko00564,ko01100,ko04136,ko04140,ko04723,ko05130,ko05167
LIPID-P-0411	LPE(18:0/0:0)	GP	LPE	18	0	482.324664	481.316841	[M+H]+	C23H48NO7P	0.0672	-	HMDB0011130	LMGP02050001	9547068	69747-55-3	-	-	-
LIPID-N-1005	PC(12:0_20:1)	GP	PC	32	1	776.5441601	731.5465055	[M+COOH]-	C40H78NO8P	0.0672	C00157	-	LMGP01011329	52922140	-	-	-	ko00564,ko00590,ko00591,ko00592,ko01100,ko04723,ko05231
LIPID-P-0560	PC(O-18:1_20:4)	GP	PC-O	38	5	794.606325	793.598541	[M+H]+	C46H84NO7P	0.0668	C00157	-	LMGP01020104	24779379	-	-	-	ko00564,ko00590,ko00591,ko00592,ko01100,ko04723,ko05231
LIPID-P-0202	DG(17:0_20:1)	GL	DG	37	1	654.60065	636.569275	[M+NH4]+	C40H76O5	0.0664	C00641	-	LMGL02010060	9543726	-	-	-	ko00561,ko00562,ko00564,ko01100,ko04070,ko04730
LIPID-P-0440	LPE(P-18:0)	GP	LPE-P	18	0	466.3	465.321926	[M+H]+	C23H48NO6P	0.066	-	HMDB0240598	LMGP02070002	42607470	174062-73-8	-	-	-
LIPID-N-1174	PG(16:1_18:2)	GP	PG	34	3	743.4863155	744.4941355	[M-H]-	C40H73O10P	0.0656	-	HMDB0010590	LMGP04010901	52927166	-	-	-	-
LIPID-P-2397	Cer(t14:2/23:0)	SP	Cer-NP	37	2	576.5350158	593.5383098	[M-H2O+H]+	C37H71NO4	0.0654	-	-	-	-	-	-	-	-
LIPID-P-0108	Cer(d18:1/14:0)	SP	Cer-NS	32	1	510.488618	509.480794	[M+H]+	C32H63NO3	0.065	C13916	HMDB0011773	LMSP02010001	5282310	-	-	-	-
LIPID-P-1097	TG(16:1_18:1_18:3)	GL	TG	52	5	870.74597	852.72069	[M+NH4]+	C55H96O6	0.064	C00422	HMDB0048648	LMGL03010168	9544133	-	-	-	ko00561,ko01100,ko04714,ko04923,ko04931,ko04975,ko04977,ko04979,ko05417
LIPID-N-0484	PI(18:0_19:1)	GP	PI	37	1	877.580608	878.5884	[M-H]-	C46H87O13P	0.06392	-	-	LMGP06010286	52927739	-	-	-	-
LIPID-P-2139	HexCer(t17:0/16:0(2OH))	SP	HexCer-AP	33	0	540.4986207	719.5547477	[M-H2O+H]+	C39H77NO10	0.06368	-	-	-	-	-	-	-	-
LIPID-P-0005	Carnitine C5:0	FA	CAR	5	0	246.1711665	245.162709	[M+H]+	C12H23NO4	0.06312	C02301	HMDB0000688	LMFA07070077	6426851	31023-24-2	-	-	ko04714
LIPID-P-0825	TG(12:0_15:0_16:1)	GL	TG	43	1	752.67365	734.64244	[M+NH4]+	C46H86O6	0.06224	C00422	-	LMGL03013269	56937059	-	-	-	ko00561,ko01100,ko04714,ko04923,ko04931,ko04975,ko04977,ko04979,ko05417
LIPID-N-0032	15-oxoETE	FA	Eicosanoid	-	-	317.211675	318.2194948	[M-H]-	C20H30O3	0.06208	C04577	HMDB0010210	LMFA03060051	5280701	81416-72-0	5283159	-	ko00590
LIPID-N-0506	PI(18:3_16:0)	GP	PI	34	3	831.510184	832.510182	[M-H]-	C43H77O13P	0.062	-	-	LMGP06010340	52927793	-	-	-	-
LIPID-N-0015	Glycocholicacid	ST	BA	-	-	464.4	465.309052	[M-H]-	C26H43NO6	0.0606	C01921	HMDB0000138	LMST05030001	23617285	475-31-0	23617285	-	ko00120,ko01100,ko04976,ko04979
LIPID-P-0991	TG(16:0_18:1_20:2)	GL	TG	54	3	902.82343	884.78329	[M+NH4]+	C57H104O6	0.06056	C00422	HMDB0044096	LMGL03010271	131755175	-	-	-	ko00561,ko01100,ko04714,ko04923,ko04931,ko04975,ko04977,ko04979,ko05417
LIPID-P-1105	TG(16:0_18:1_20:4)	GL	TG	54	5	898.786366	880.75199	[M+NH4]+	C57H100O6	0.06	C00422	HMDB0005385	LMGL03010355	9544319	-	-	-	ko00561,ko01100,ko04714,ko04923,ko04931,ko04975,ko04977,ko04979,ko05417
LIPID-P-2163	HexCer(t19:1/30:2(2OH))	SP	HexCer-AP	49	3	758.7020715	937.7581985	[M-H2O+H]+	C55H103NO10	0.05976	-	-	-	-	-	-	-	-
LIPID-N-0493	PI(17:1_18:1)	GP	PI	35	2	847.533658	848.541482	[M-H]-	C44H81O13P	0.05944	-	-	LMGP06010227	52927680	-	-	-	-
LIPID-P-1206	TG(18:0_18:2_22:6)	GL	TG	58	8	948.8009	930.76764	[M+NH4]+	C61H102O6	0.05944	C00422	HMDB0045098	LMGL03011388	9545349	-	-	-	ko00561,ko01100,ko04714,ko04923,ko04931,ko04975,ko04977,ko04979,ko05417
LIPID-P-0298	HexCer(d18:1/23:0)	SP	HexCer-NS	41	1	798.682294	797.674469	[M+H]+	C47H91NO8	0.05936	C01190	-	LMSP0501AA32	52931253	-	-	-	ko00600,ko01100
LIPID-N-1475	PA(20:0_20:3)	GP	PA	40	3	753.5434365	754.5512565	[M-H]-	C43H79O8P	0.0592	C00416	HMDB0115529	LMGP10010520	52929113	-	-	-	ko00561,ko00564,ko01100,ko04024,ko04070,ko04072,ko04666,ko04912,ko04975,ko05200,ko05212,ko05231
LIPID-P-0554	PC(O-16:0_20:4)	GP	PC-O	36	4	768.590725	767.582891	[M+H]+	C44H82NO7P	0.0592	C00157	-	LMGP01020054	53481735	-	-	-	ko00564,ko00590,ko00591,ko00592,ko01100,ko04723,ko05231
LIPID-P-0753	SM(d18:1/19:1)	SP	SM	37	2	741.591051	740.583225	[M+H]+	C42H81N2O6P	0.0592	C00550	-	-	-	-	-	-	ko00600,ko01100,ko04071,ko04217
LIPID-P-0913	TG(15:0_17:0_19:2)	GL	TG	51	2	862.78485	844.75199	[M+NH4]+	C54H100O6	0.05904	C00422	-	-	-	-	-	-	ko00561,ko01100,ko04714,ko04923,ko04931,ko04975,ko04977,ko04979,ko05417
LIPID-P-0350	LPC(14:0)	GP	LPC	14	0	468.309017	467.301191	[M+H]+	C22H46NO7P	0.0588	C04230	HMDB0010379	LMGP01050012	460604	20559-16-4	-	-	ko00564,ko05231
LIPID-N-0366	PE(16:1_18:2)	GP	PE	34	3	712.491732	713.499556	[M-H]-	C39H72NO8P	0.0588	C00350	HMDB0008961	LMGP02011219	52924917	-	52924917	-	ko00563,ko00564,ko01100,ko04136,ko04140,ko04723,ko05130,ko05167
LIPID-N-0178	LPI(18:1)	GP	LPI	18	1	597.303993	598.311817	[M-H]-	C27H51O12P	0.0586	-	-	LMGP06050005	42607496	-	-	-	-
LIPID-P-1098	TG(16:0_16:1_20:4)	GL	TG	52	5	870.755066	852.72069	[M+NH4]+	C55H96O6	0.05848	C00422	HMDB0005380	LMGL03010185	9544150	-	-	-	ko00561,ko01100,ko04714,ko04923,ko04931,ko04975,ko04977,ko04979,ko05417
LIPID-P-2100	Cer(d19:2/24:1)	SP	Cer-NS	43	3	642.6183515	659.6216455	[M-H2O+H]+	C43H81NO3	0.0584	-	-	-	-	-	-	-	-
LIPID-P-0383	LPC(18:3)	GP	LPC	18	3	518.324667	517.316841	[M+H]+	C26H48NO7P	0.0584	C04230	HMDB0010388	LMGP01050038	24779469	-	-	-	ko00564,ko05231
LIPID-N-1107	PE(20:4_22:6)	GP	PE	42	10	810.5073853	811.5152053	[M-H]-	C47H74NO8P	0.0584	C00350	HMDB0009408	LMGP02010961	52924662	-	-	-	ko00563,ko00564,ko01100,ko04136,ko04140,ko04723,ko05130,ko05167
LIPID-P-0384	LPC(20:3)	GP	LPC	20	3	546.355967	545.348141	[M+H]+	C28H52NO7P	0.0576	C04230	HMDB0010393	LMGP01050133	53480467	1199257-41-4	-	-	ko00564,ko05231
LIPID-P-0421	LPE(22:1)	GP	LPE	22	1	536.371617	535.363791	[M+H]+	C27H54NO7P	0.0574	-	HMDB0011491	LMGP02050055	53480940	-	-	-	-
LIPID-P-0436	LPE(22:5/0:0)	GP	LPE	22	5	528.309014	527.301191	[M+H]+	C27H46NO7P	0.0572	-	HMDB0011524	LMGP02050069	53480954	-	-	-	-
LIPID-N-1404	PI(14:1_18:1)	GP	PI	32	2	805.4867095	806.4945295	[M-H]-	C41H75O13P	0.05696	-	-	LMGP06010088	52927541	-	-	-	-
LIPID-N-0365	PE(18:3_16:0)	GP	PE	34	3	712.491732	713.499556	[M-H]-	C39H72NO8P	0.0568	C00350	HMDB0009154	LMGP02010047	9546752	-	14714008	-	ko00563,ko00564,ko01100,ko04136,ko04140,ko04723,ko05130,ko05167
LIPID-P-1392	PE(P-18:0_24:6)	GP	PE-P	42	6	804.590716	803.582891	[M+H]+	C47H82NO7P	0.0566	C00350	-	-	-	-	-	-	ko00563,ko00564,ko01100,ko04136,ko04140,ko04723,ko05130,ko05167
LIPID-N-1102	PE(22:3_20:4)	GP	PE	42	7	816.5543355	817.5621555	[M-H]-	C47H80NO8P	0.0564	C00350	-	-	-	-	-	-	ko00563,ko00564,ko01100,ko04136,ko04140,ko04723,ko05130,ko05167
LIPID-P-0764	SM(d18:2/23:1)	SP	SM	41	3	797.653651	796.645825	[M+H]+	C46H89N2O6P	0.0564	C00550	-	-	-	-	-	-	ko00600,ko01100,ko04071,ko04217
LIPID-N-0337	PE(20:1_16:0)	GP	PE	36	1	744.554333	745.562156	[M-H]-	C41H80NO8P	0.0556	C00350	HMDB0009250	LMGP02010847	52924544	-	52924544	-	ko00563,ko00564,ko01100,ko04136,ko04140,ko04723,ko05130,ko05167
LIPID-N-1083	PE(24:0_20:4)	GP	PE	44	4	850.6325859	851.6404059	[M-H]-	C49H90NO8P	0.0552	C00350	-	-	-	-	-	-	ko00563,ko00564,ko01100,ko04136,ko04140,ko04723,ko05130,ko05167
LIPID-N-0428	PE(22:6_20:1)	GP	PE	42	7	816.554333	817.562156	[M-H]-	C47H80NO8P	0.0552	C00350	HMDB0009692	LMGP02011151	52924852	-	52924852	-	ko00563,ko00564,ko01100,ko04136,ko04140,ko04723,ko05130,ko05167
LIPID-N-0372	PE(20:3_18:0)	GP	PE	38	3	768.554333	769.562156	[M-H]-	C43H80NO8P	0.0552	C00350	HMDB0009121	LMGP02010913	52924386	-	52924386	-	ko00563,ko00564,ko01100,ko04136,ko04140,ko04723,ko05130,ko05167
LIPID-N-0522	PI(16:0_20:4)	GP	PI	36	4	857.525834	858.525832	[M-H]-	C45H79O13P	0.0552	-	HMDB0009789	LMGP06010958	52928411	-	-	-	-
LIPID-N-1459	PA(21:0_24:1)	GP	PA	45	1	827.652987	828.660807	[M-H]-	C48H93O8P	0.0548	C00416	-	-	-	-	-	-	ko00561,ko00564,ko01100,ko04024,ko04070,ko04072,ko04666,ko04912,ko04975,ko05200,ko05212,ko05231
LIPID-N-1069	PE(14:0_22:3)	GP	PE	36	3	740.5230354	741.5308554	[M-H]-	C41H76NO8P	0.0548	C00350	-	-	-	-	-	-	ko00563,ko00564,ko01100,ko04136,ko04140,ko04723,ko05130,ko05167
LIPID-N-1410	PI(10:0_26:2)	GP	PI	36	2	861.5493097	862.5571297	[M-H]-	C45H83O13P	0.05448	-	-	-	-	-	-	-	-
LIPID-P-0431	LPE(22:3)	GP	LPE	22	3	532.340316	531.332491	[M+H]+	C27H50NO7P	0.0542	-	-	-	-	-	-	-	-
LIPID-P-0892	TG(14:1_16:0_16:1)	GL	TG	46	2	792.708116	774.67374	[M+NH4]+	C49H90O6	0.054	C00422	HMDB0047771	LMGL03014627	56938416	-	-	-	ko00561,ko01100,ko04714,ko04923,ko04931,ko04975,ko04977,ko04979,ko05417
LIPID-N-0509	PI(16:0_20:3)	GP	PI	36	3	859.541484	860.541482	[M-H]-	C45H81O13P	0.05384	-	HMDB0009788	LMGP06010875	52928328	-	-	-	-
LIPID-N-0499	PI(18:0_19:2)	GP	PI	37	2	875.564957	876.572782	[M-H]-	C46H85O13P	0.05312	-	-	-	-	-	-	-	-
LIPID-P-2069	Cer(d17:2/24:1)	SP	Cer-NS	41	3	614.5870513	631.5903453	[M-H2O+H]+	C41H77NO3	0.053	-	-	-	-	-	-	-	-
LIPID-P-2086	Cer(d18:2/25:1)	SP	Cer-NS	43	3	642.6183515	659.6216455	[M-H2O+H]+	C43H81NO3	0.0524	-	-	-	-	-	-	-	-
LIPID-N-0396	PE(16:1_20:4)	GP	PE	36	5	736.491732	737.499556	[M-H]-	C41H72NO8P	0.0516	C00350	HMDB0008970	LMGP02011217	52924915	-	52924915	-	ko00563,ko00564,ko01100,ko04136,ko04140,ko04723,ko05130,ko05167
LIPID-P-0738	SM(d18:1/16:0)	SP	SM	34	1	703.575401	702.567575	[M+H]+	C39H79N2O6P	0.0508	C00550	HMDB0010169	LMSP03010003	5283590	-	-	-	ko00600,ko01100,ko04071,ko04217
LIPID-P-0434	LPE(20:5)	GP	LPE	20	5	500.277714	499.269891	[M+H]+	C25H42NO7P	0.0506	-	-	LMGP02050053	53480938	-	-	-	-
LIPID-P-0632	PE(P-18:0_20:0)	GP	PE-P	38	0	760.622016	759.614191	[M+H]+	C43H86NO7P	0.0502	C00350	HMDB0011380	LMGP02030052	52925085	-	-	-	ko00563,ko00564,ko01100,ko04136,ko04140,ko04723,ko05130,ko05167
LIPID-P-0899	TG(15:0_16:1_16:1)	GL	TG	47	2	806.723764	788.68939	[M+NH4]+	C50H92O6	0.05008	C00422	HMDB0043199	LMGL03012901	131754326	-	-	-	ko00561,ko01100,ko04714,ko04923,ko04931,ko04975,ko04977,ko04979,ko05417
LIPID-N-1024	PC(14:1_20:2)	GP	PC	34	3	800.5441601	755.5465055	[M+COOH]-	C42H78NO8P	0.05	C00157	-	LMGP01011399	52922280	-	-	-	ko00564,ko00590,ko00591,ko00592,ko01100,ko04723,ko05231
LIPID-N-1399	PI(19:0_18:1)	GP	PI	37	1	877.5806099	878.5884299	[M-H]-	C46H87O13P	0.04968	-	-	LMGP06010300	52927753	-	-	-	-
LIPID-N-0343	PE(22:0_18:1)	GP	PE	40	1	800.616933	801.624756	[M-H]-	C45H88NO8P	0.0492	C00350	HMDB0009487	LMGP02010153	9546853	-	9546853	-	ko00563,ko00564,ko01100,ko04136,ko04140,ko04723,ko05130,ko05167
LIPID-P-0192	DG(16:0_16:1)	GL	DG	32	1	584.534766	566.491025	[M+NH4]+	C35H66O5	0.0484	C00165	HMDB0007099	LMGL02010010	9543678	-	-	-	ko01521,ko04010,ko04012,ko04014,ko04015,ko04020,ko04024,ko04062,ko04064,ko04066,ko04071,ko04072,ko04261,ko04270,ko04370,ko04371,ko04540,ko04611,ko04613,ko04625,ko04650,ko04658,ko04659,ko04660,ko04662,ko04664,ko04666,ko04713,ko04714,ko04720,ko04722,ko04723,ko04724,ko04725,ko04726,ko04728,ko04730,ko04750,ko04911,ko04912,ko04915,ko04916,ko04918,ko04919,ko04920,ko04921,ko04923,ko04925,ko04926,ko04928…
LIPID-P-0653	PE(P-17:0_20:4)	GP	PE-P	37	4	738.543766	737.535941	[M+H]+	C42H76NO7P	0.048	C00350	-	-	-	-	-	-	ko00563,ko00564,ko01100,ko04136,ko04140,ko04723,ko05130,ko05167
LIPID-P-1320	PE(P-17:0_20:1)	GP	PE-P	37	1	744.590716	743.582891	[M+H]+	C42H82NO7P	0.0478	C00350	-	-	-	-	-	-	ko00563,ko00564,ko01100,ko04136,ko04140,ko04723,ko05130,ko05167
LIPID-P-0906	TG(16:0_16:1_17:1)	GL	TG	49	2	834.755064	816.72069	[M+NH4]+	C52H96O6	0.04696	C00422	-	LMGL03010025	9543994	-	-	-	ko00561,ko01100,ko04714,ko04923,ko04931,ko04975,ko04977,ko04979,ko05417
LIPID-N-1079	PE(15:0_22:4)	GP	PE	37	4	752.5230354	753.5308554	[M-H]-	C42H76NO8P	0.0468	C00350	HMDB0008910	LMGP02010472	52924175	-	-	-	ko00563,ko00564,ko01100,ko04136,ko04140,ko04723,ko05130,ko05167
LIPID-P-0122	Cer(d18:1/20:1)	SP	Cer-NS	38	2	592.566825	591.559044	[M+H]+	C38H73NO3	0.0464	C00195	-	-	-	-	-	-	ko00600,ko01100,ko04071,ko04217,ko04722,ko04920,ko04931,ko04933,ko05140,ko05415
LIPID-N-0102	FFA(22:5)	FA	FFA	22	5	329.248055	330.25588	[M-H]-	C22H34O2	0.046	C14833	HMDB0004708	LMFA01030182	9858729	-	-	-	ko00591
LIPID-P-0772	TG(8:0_16:0_16:0)	GL	TG	40	0	712.64215	694.61114	[M+NH4]+	C43H82O6	0.046	C00422	HMDB0071914	-	131778716	-	-	-	ko00561,ko01100,ko04714,ko04923,ko04931,ko04975,ko04977,ko04979,ko05417
LIPID-P-1106	TG(16:1_18:1_20:3)	GL	TG	54	5	898.786366	880.75199	[M+NH4]+	C57H100O6	0.04536	C00422	HMDB0048643	LMGL03010352	9544316	-	-	-	ko00561,ko01100,ko04714,ko04923,ko04931,ko04975,ko04977,ko04979,ko05417
LIPID-P-1111	TG(18:1_18:2_20:2)	GL	TG	56	5	926.81464	908.78329	[M+NH4]+	C59H104O6	0.04528	C00422	HMDB0049395	LMGL03010602	131760192	-	-	-	ko00561,ko01100,ko04714,ko04923,ko04931,ko04975,ko04977,ko04979,ko05417
LIPID-N-1413	PI(19:0_19:2)	GP	PI	38	2	889.5806099	890.5884299	[M-H]-	C47H87O13P	0.0452	-	-	-	-	-	-	-	-
LIPID-N-0551	PI(18:0_22:6)	GP	PI	40	6	909.557134	910.557132	[M-H]-	C49H83O13P	0.04504	-	HMDB0009821	LMGP06010012	52927465	-	-	-	-
LIPID-P-0371	LPC(18:1/0:0)	GP	LPC	18	1	522.355967	521.348141	[M+H]+	C26H52NO7P	0.0448	C04230	HMDB0010385	LMGP01050029	53480465	-	-	-	ko00564,ko05231
LIPID-P-0430	LPE(20:3/0:0)	GP	LPE	20	3	504.309014	531.332491	[M+H]+	C27H50NO7P	0.0442	-	HMDB0011516	LMGP02050022	52925141	-	-	-	-
LIPID-P-0370	LPC(0:0/18:1)	GP	LPC	18	1	522.355967	521.348141	[M+H]+	C26H52NO7P	0.0436	C04230	-	LMGP01050079	24779492	-	-	-	ko00564,ko05231
LIPID-P-0277	MG(20:0)	GL	MG	20	0	404.37244	386.33961	[M+NH4]+	C23H46O4	0.0432	C01885	HMDB0011572	LMGL01010007	53480981	-	-	-	ko00561,ko01100,ko04714,ko04923,ko04975,ko04977
LIPID-N-1105	PE(20:2_22:6)	GP	PE	42	8	814.5386855	815.5465055	[M-H]-	C47H78NO8P	0.0432	C00350	HMDB0009309	LMGP02010901	52924602	-	-	-	ko00563,ko00564,ko01100,ko04136,ko04140,ko04723,ko05130,ko05167
LIPID-N-1374	PI(12:0_18:0)	GP	PI	30	0	781.4867095	782.4945295	[M-H]-	C39H75O13P	0.04248	-	-	LMGP06010860	52928313	-	-	-	-
LIPID-N-0086	FFA(20:1)	FA	FFA	20	1	309.279355	310.28718	[M-H]-	C20H38O2	0.0424	C16526	HMDB0002231	LMFA01030082	5282768	-	-	-	ko01040
LIPID-N-0329	PE(16:1_14:0)	GP	PE	30	1	660.460432	661.468256	[M-H]-	C35H68NO8P	0.0424	C00350	HMDB0008953	LMGP02010516	52924219	-	52924219	-	ko00563,ko00564,ko01100,ko04136,ko04140,ko04723,ko05130,ko05167
LIPID-N-0452	PG(18:1_20:2)	GP	PG	38	3	799.556739	800.556737	[M-H]-	C44H81O10P	0.0416	-	-	LMGP04010357	52926622	-	-	-	-
LIPID-P-0984	TG(17:1_18:1_18:1)	GL	TG	53	3	888.802014	870.76764	[M+NH4]+	C56H102O6	0.0416	C00422	-	LMGL03010161	-	-	-	-	ko00561,ko01100,ko04714,ko04923,ko04931,ko04975,ko04977,ko04979,ko05417
LIPID-N-1070	PE(18:0_18:3)	GP	PE	36	3	740.5230354	741.5308554	[M-H]-	C41H76NO8P	0.0412	C00350	HMDB0008995	LMGP02010628	52924329	-	-	-	ko00563,ko00564,ko01100,ko04136,ko04140,ko04723,ko05130,ko05167
LIPID-N-1148	PG(22:0_18:1)	GP	PG	40	1	831.6115161	832.6193361	[M-H]-	C46H89O10P	0.0412	-	-	LMGP04010946	52927209	-	-	-	-
LIPID-N-1365	PS(18:2_22:6)	GP	PS	40	8	830.4972146	825.4580844	[M-H]-	C46H68NO10P	0.04088	C02737	HMDB0012446	LMGP03010829	52925939	-	-	-	ko00260,ko00564,ko01100,ko05140,ko05146,ko05322
LIPID-N-0811	PE(O-17:1_20:4)	GP	PE-O	37	5	736.528116	737.535941	[M-H]-	C42H76NO7P	0.04	-	-	-	-	-	-	-	-
LIPID-N-0793	PE(O-18:0_20:4)	GP	PE-O	38	4	752.559416	753.567241	[M-H]-	C43H80NO7P	0.0398	-	-	LMGP02020092	52925027	-	-	-	-
LIPID-N-1119	PG(18:0_19:0)	GP	PG	37	0	791.5802159	792.5880359	[M-H]-	C43H85O10P	0.03976	-	-	LMGP04010317	52926582	-	-	-	-
LIPID-N-0348	PE(16:1_17:1)	GP	PE	33	2	700.49469	701.499556	[M-H]-	C38H72NO8P	0.03956	C00350	-	LMGP02010522	52924225	-	-	-	ko00563,ko00564,ko01100,ko04136,ko04140,ko04723,ko05130,ko05167
LIPID-N-0449	PG(20:1_18:1)	GP	PG	38	2	801.572389	802.572387	[M-H]-	C44H83O10P	0.03952	-	-	LMGP04010540	52926805	-	-	-	-
LIPID-P-0851	TG(16:0_18:0_20:1)	GL	TG	54	1	906.84711	888.81459	[M+NH4]+	C57H108O6	0.03936	C00422	HMDB0005368	LMGL03010205	9544170	-	-	-	ko00561,ko01100,ko04714,ko04923,ko04931,ko04975,ko04977,ko04979,ko05417
LIPID-P-0737	SM(d18:1/15:0)	SP	SM	33	1	689.559751	688.551925	[M+H]+	C38H77N2O6P	0.03892	C00550	-	LMSP03010038	52931139	-	-	-	ko00600,ko01100,ko04071,ko04217
LIPID-N-0373	PE(20:1_18:2)	GP	PE	38	3	768.554333	769.562156	[M-H]-	C43H80NO8P	0.03888	C00350	HMDB0009258	LMGP02010854	52924555	-	52924555	-	ko00563,ko00564,ko01100,ko04136,ko04140,ko04723,ko05130,ko05167
LIPID-P-0569	PC(O-18:1_22:6)	GP	PC-O	40	7	818.606369	817.598541	[M+H]+	C48H84NO7P	0.0388	C00157	-	-	-	-	-	-	ko00564,ko00590,ko00591,ko00592,ko01100,ko04723,ko05231
LIPID-P-0275	MG(17:0)	GL	MG	17	0	362.320751	344.29266	[M+NH4]+	C20H40O4	0.0382	C01885	HMDB0072856	LMGL01010002	96367592	-	-	-	ko00561,ko01100,ko04714,ko04923,ko04975,ko04977
LIPID-P-1339	PE(P-18:2_16:1)	GP	PE-P	34	3	698.512466	697.504641	[M+H]+	C39H72NO7P	0.038	C00350	-	-	-	-	-	-	ko00563,ko00564,ko01100,ko04136,ko04140,ko04723,ko05130,ko05167
LIPID-N-0828	PE(O-18:1_24:4)	GP	PE-O	42	5	806.606366	807.614191	[M-H]-	C47H86NO7P	0.0378	-	-	-	-	-	-	-	-
LIPID-P-2368	TG(18:1_18:2_22:3)	GL	TG	58	6	952.82	934.79894	[M+NH4]+	C61H106O6	0.03744	C00422	-	-	-	-	-	-	ko00561,ko01100,ko04714,ko04923,ko04931,ko04975,ko04977,ko04979,ko05417
LIPID-P-0645	PE(P-16:0_18:3)	GP	PE-P	34	3	698.512466	697.504641	[M+H]+	C39H72NO7P	0.0374	C00350	HMDB0011344	LMGP02030019	52925052	-	-	-	ko00563,ko00564,ko01100,ko04136,ko04140,ko04723,ko05130,ko05167
LIPID-P-1316	PE(P-15:0_18:1)	GP	PE-P	33	1	688.528116	687.520291	[M+H]+	C38H74NO7P	0.0374	C00350	-	-	-	-	-	-	ko00563,ko00564,ko01100,ko04136,ko04140,ko04723,ko05130,ko05167
LIPID-N-0412	PE(20:5_18:1)	GP	PE	38	6	762.507383	763.515206	[M-H]-	C43H74NO8P	0.0372	C00350	HMDB0009454	LMGP02011172	53479832	-	53479832	-	ko00563,ko00564,ko01100,ko04136,ko04140,ko04723,ko05130,ko05167
LIPID-P-0663	PE(P-20:0_22:6)	GP	PE-P	42	6	804.590716	803.582891	[M+H]+	C47H82NO7P	0.0372	C00350	-	LMGP02030092	52925125	-	-	-	ko00563,ko00564,ko01100,ko04136,ko04140,ko04723,ko05130,ko05167
LIPID-N-0001	taurolithocholicacid-3-sulfate	ST	BA	-	-	281.1	563.258667	[M-H]-	C26H45NO8S2	0.0358	C03642	HMDB0002580	LMST05020003	440071	15324-65-9	440071	-	ko04976
LIPID-P-0549	PC(O-16:1_18:2)	GP	PC-O	34	3	742.575025	741.567241	[M+H]+	C42H80NO7P	0.03564	C00157	-	LMGP01020257	53481709	-	-	-	ko00564,ko00590,ko00591,ko00592,ko01100,ko04723,ko05231
LIPID-N-1458	PA(25:0_20:1)	GP	PA	45	1	827.652987	828.660807	[M-H]-	C48H93O8P	0.0352	C00416	-	-	-	-	-	-	ko00561,ko00564,ko01100,ko04024,ko04070,ko04072,ko04666,ko04912,ko04975,ko05200,ko05212,ko05231
LIPID-N-0432	PG(16:0_16:0)	GP	PG	32	0	721.509789	722.509787	[M-H]-	C38H75O10P	0.0352	-	HMDB0010570	LMGP04010986	446440	-	460605	-	-
LIPID-N-1376	PI(16:0_16:0)	GP	PI	32	0	809.5180096	810.5258296	[M-H]-	C41H79O13P	0.03496	-	HMDB0009778	LMGP06010007	24779556	-	-	-	-
LIPID-P-0564	PC(O-16:1_20:5)	GP	PC-O	36	6	764.559419	763.551591	[M+H]+	C44H78NO7P	0.03488	C00157	-	-	-	-	-	-	ko00564,ko00590,ko00591,ko00592,ko01100,ko04723,ko05231
LIPID-N-0721	FFA(26:2)	FA	FFA	26	2	391.357605	392.36543	[M-H]-	C26H48O2	0.03484	-	-	LMFA01030876	52921841	-	-	-	-
LIPID-P-0555	PC(O-18:0_20:4)	GP	PC-O	38	4	796.622025	795.614191	[M+H]+	C46H86NO7P	0.03444	C00157	-	LMGP01020100	6443065	-	-	-	ko00564,ko00590,ko00591,ko00592,ko01100,ko04723,ko05231
LIPID-N-1467	PA(18:1_26:1)	GP	PA	44	2	811.6216868	812.6295068	[M-H]-	C47H89O8P	0.0342	C00416	-	-	-	-	-	-	ko00561,ko00564,ko01100,ko04024,ko04070,ko04072,ko04666,ko04912,ko04975,ko05200,ko05212,ko05231
LIPID-P-0650	PE(P-18:0_22:3)	GP	PE-P	40	3	782.606366	781.598541	[M+H]+	C45H84NO7P	0.034	C00350	-	-	53480883	-	-	-	ko00563,ko00564,ko01100,ko04136,ko04140,ko04723,ko05130,ko05167
LIPID-N-0529	PI(18:0_22:4)	GP	PI	40	4	913.588434	914.588432	[M-H]-	C49H87O13P	0.03384	-	HMDB0009817	LMGP06010853	53480065	-	-	-	-
LIPID-N-1375	PI(15:0_17:0)	GP	PI	32	0	809.5180096	810.5258296	[M-H]-	C41H79O13P	0.03336	-	-	LMGP06010867	52928320	-	-	-	-
LIPID-P-0824	TG(10:0_16:0_16:1)	GL	TG	42	1	738.66101	720.62679	[M+NH4]+	C45H84O6	0.03328	C00422	-	-	-	-	-	-	ko00561,ko01100,ko04714,ko04923,ko04931,ko04975,ko04977,ko04979,ko05417
LIPID-N-0543	PI(20:4_20:1)	GP	PI	40	5	911.572784	912.572782	[M-H]-	C49H85O13P	0.03248	-	HMDB0009898	LMGP06010607	52928060	-	-	-	-
LIPID-N-0389	PE(16:0_22:4)	GP	PE	38	4	766.538683	767.546506	[M-H]-	C43H78NO8P	0.03236	C00350	HMDB0008943	LMGP02010116	9546817	-	9546817	-	ko00563,ko00564,ko01100,ko04136,ko04140,ko04723,ko05130,ko05167
LIPID-N-1120	PG(16:0_22:0)	GP	PG	38	0	805.595866	806.603686	[M-H]-	C44H87O10P	0.03228	-	-	LMGP04010705	52926970	-	-	-	-
LIPID-N-1373	PI(10:0_16:0)	GP	PI	26	0	725.4241092	726.4319292	[M-H]-	C35H67O13P	0.032	-	-	LMGP06010963	70698913	-	-	-	-
LIPID-P-0387	LPC(0:0/22:4)	GP	LPC	22	4	572.371617	571.363791	[M+H]+	C30H54NO7P	0.03156	C04230	-	-	-	-	-	-	ko00564,ko05231
LIPID-N-0384	PE(18:3_18:1)	GP	PE	36	4	738.507383	739.515206	[M-H]-	C41H74NO8P	0.03092	C00350	HMDB0009124	LMGP02010691	53479673	-	53479673	-	ko00563,ko00564,ko01100,ko04136,ko04140,ko04723,ko05130,ko05167
LIPID-P-1150	TG(18:0_18:2_20:4)	GL	TG	56	6	924.80151	906.76764	[M+NH4]+	C59H102O6	0.03072	C00422	HMDB0005412	LMGL03010676	9544638	-	-	-	ko00561,ko01100,ko04714,ko04923,ko04931,ko04975,ko04977,ko04979,ko05417
LIPID-P-2390	TG(8:0_10:0_10:0)	GL	TG	28	0	544.46	526.42334	[M+NH4]+	C31H58O6	0.03064	C00422	-	-	-	-	-	-	ko00561,ko01100,ko04714,ko04923,ko04931,ko04975,ko04977,ko04979,ko05417
LIPID-P-1116	TG(18:0_18:1_20:4)	GL	TG	56	5	926.81738	908.78329	[M+NH4]+	C59H104O6	0.03016	C00422	HMDB0005406	LMGL03010615	9544577	-	-	-	ko00561,ko01100,ko04714,ko04923,ko04931,ko04975,ko04977,ko04979,ko05417
LIPID-P-0388	LPC(22:4/0:0)	GP	LPC	22	4	572.371617	571.363791	[M+H]+	C30H54NO7P	0.03004	C04230	HMDB0010401	LMGP01050124	52924039	-	-	-	ko00564,ko05231
LIPID-N-0618	LPA(18:2)	GP	LPA	18	2	433.235517	434.243343	[M-H]-	C21H39O7P	0.0297	C00681	HMDB0007856	LMGP10050017	20835023	-	53478599	-	ko00561,ko00564,ko01100,ko04072,ko04080,ko04540,ko04810,ko04975,ko04977,ko05130,ko05200
LIPID-N-0176	LPI(18:0)	GP	LPI	18	0	599.319643	600.327467	[M-H]-	C27H53O12P	0.0292	-	HMDB0061696	LMGP06050004	71581135	327620-46-2	-	-	-
LIPID-N-1394	PI(15:0_20:1)	GP	PI	35	1	849.5493097	850.5571297	[M-H]-	C44H83O13P	0.02888	-	-	LMGP06010119	52927572	-	-	-	-
LIPID-N-0734	PE(O-16:1_16:0)	GP	PE-O	32	1	674.512466	675.520291	[M-H]-	C37H74NO7P	0.0288	-	-	-	-	-	-	-	-
LIPID-P-0921	TG(17:0_18:1_18:1)	GL	TG	53	2	890.786364	872.78329	[M+NH4]+	C56H104O6	0.02824	C00422	HMDB0062701	LMGL03010138	9544103	-	-	-	ko00561,ko01100,ko04714,ko04923,ko04931,ko04975,ko04977,ko04979,ko05417
LIPID-P-0282	MG(18:1)	GL	MG	18	1	374.336401	356.29266	[M+NH4]+	C21H40O4	0.028	C01885	HMDB0011566	LMGL01010004	53480977	-	-	-	ko00561,ko01100,ko04714,ko04923,ko04975,ko04977
LIPID-N-1408	PI(15:0_20:2)	GP	PI	35	2	847.5336597	848.5414797	[M-H]-	C44H81O13P	0.02784	-	-	LMGP06010120	52927573	-	-	-	-
LIPID-P-2386	TG(20:0_18:2_22:4)	GL	TG	60	6	980.87	962.83024	[M+NH4]+	C63H110O6	0.02768	C00422	-	-	-	-	-	-	ko00561,ko01100,ko04714,ko04923,ko04931,ko04975,ko04977,ko04979,ko05417
LIPID-N-0022	12,13-EpOME	FA	Eicosanoid	-	-	295.227275	296.2351449	[M-H]-	C18H32O3	0.02736	C14826	HMDB0004702	-	5356421	-	5356421	-	ko00591,ko01100
LIPID-P-0445	LPE(P-18:1)	GP	LPE-P	18	1	464.3	463.306276	[M+H]+	C23H46NO6P	0.02732	-	-	-	-	-	-	-	-
LIPID-N-0771	PE(O-17:2_18:1)	GP	PE-O	35	3	712.528116	713.535941	[M-H]-	C40H76NO7P	0.0268	-	-	-	-	-	-	-	-
LIPID-P-1065	TG(18:1_18:2_20:1)	GL	TG	56	4	928.81982	910.79894	[M+NH4]+	C59H106O6	0.02656	C00422	HMDB0005460	LMGL03010538	25240379	-	-	-	ko00561,ko01100,ko04714,ko04923,ko04931,ko04975,ko04977,ko04979,ko05417
LIPID-N-1067	PE(15:1_20:2)	GP	PE	35	3	726.5073853	727.5152053	[M-H]-	C40H74NO8P	0.026	C00350	-	LMGP02010495	52924198	-	-	-	ko00563,ko00564,ko01100,ko04136,ko04140,ko04723,ko05130,ko05167
LIPID-P-0550	PC(O-18:1_18:2)	GP	PC-O	36	3	770.606325	769.598541	[M+H]+	C44H84NO7P	0.02564	C00157	-	LMGP01020053	16759365	155575-01-2	-	-	ko00564,ko00590,ko00591,ko00592,ko01100,ko04723,ko05231
LIPID-P-0369	LPC(17:1)	GP	LPC	17	1	508.33932	507.332491	[M+H]+	C25H50NO7P	0.02484	C04230	-	LMGP01050002	42607442	-	-	-	ko00564,ko05231
LIPID-P-1346	PE(P-20:0_20:3)	GP	PE-P	40	3	782.606366	781.598541	[M+H]+	C45H84NO7P	0.0248	C00350	-	LMGP02030084	52925117	-	-	-	ko00563,ko00564,ko01100,ko04136,ko04140,ko04723,ko05130,ko05167
LIPID-N-0361	PE(20:1_20:1)	GP	PE	40	2	798.601283	799.609106	[M-H]-	C45H86NO8P	0.02448	C00350	HMDB0009263	LMGP02011175	52924876	-	52924725	-	ko00563,ko00564,ko01100,ko04136,ko04140,ko04723,ko05130,ko05167
LIPID-N-1378	PI(16:0_17:0)	GP	PI	33	0	823.5336597	824.5414797	[M-H]-	C42H81O13P	0.02448	-	-	LMGP06010197	52927650	-	-	-	-
LIPID-N-0419	PE(22:6_20:0)	GP	PE	42	6	818.569983	819.577806	[M-H]-	C47H82NO8P	0.02412	C00350	HMDB0009691	LMGP02011150	52924851	-	52924851	-	ko00563,ko00564,ko01100,ko04136,ko04140,ko04723,ko05130,ko05167
LIPID-N-0442	PG(18:1_16:1)	GP	PG	34	2	745.509789	746.509787	[M-H]-	C40H75O10P	0.02328	-	HMDB0010631	LMGP04010881	52927146	-	460605	-	-
LIPID-N-0017	Taurocholicacid	ST	BA	-	-	514.7	515.291687	[M-H]-	C26H45NO7S	0.0232	C05122	HMDB0000036	LMST05040001	6675	81-24-3	6675	-	ko00120,ko00430,ko01100,ko04976,ko04979
LIPID-P-1152	TG(18:2_18:2_20:2)	GL	TG	56	6	924.80151	906.76764	[M+NH4]+	C59H102O6	0.02316	C00422	HMDB0010491	LMGL03010663	9544625	-	-	-	ko00561,ko01100,ko04714,ko04923,ko04931,ko04975,ko04977,ko04979,ko05417
LIPID-N-1390	PI(18:0_14:1)	GP	PI	32	1	807.5023595	808.5101795	[M-H]-	C41H77O13P	0.02312	-	-	LMGP06010087	52927540	-	-	-	-
LIPID-N-0762	PE(O-20:1_20:1)	GP	PE-O	40	2	784.622016	785.629841	[M-H]-	C45H88NO7P	0.0228	-	-	-	-	-	-	-	-
LIPID-P-1401	PE(P-20:1_22:6)	GP	PE-P	42	7	802.575066	801.567241	[M+H]+	C47H80NO7P	0.0228	C00350	-	-	-	-	-	-	ko00563,ko00564,ko01100,ko04136,ko04140,ko04723,ko05130,ko05167
LIPID-N-1099	PE(20:2_20:5)	GP	PE	40	7	788.5230354	789.5308554	[M-H]-	C45H76NO8P	0.02268	C00350	HMDB0009302	LMGP02010895	52924596	-	-	-	ko00563,ko00564,ko01100,ko04136,ko04140,ko04723,ko05130,ko05167
LIPID-P-1389	PE(P-17:0_22:6)	GP	PE-P	39	6	762.543766	761.535941	[M+H]+	C44H76NO7P	0.0224	C00350	-	-	-	-	-	-	ko00563,ko00564,ko01100,ko04136,ko04140,ko04723,ko05130,ko05167
LIPID-N-0175	LPI(16:0)	GP	LPI	16	0	571.288343	572.296167	[M-H]-	C25H49O12P	0.0218	-	-	LMGP06050002	42607493	-	-	-	-
LIPID-N-1422	PI(14:1_24:2)	GP	PI	38	3	887.5649598	888.5727798	[M-H]-	C47H85O13P	0.02136	-	-	-	-	-	-	-	-
LIPID-P-0933	TG(18:0_18:1_20:1)	GL	TG	56	2	932.8656	914.83024	[M+NH4]+	C59H110O6	0.02128	C00422	HMDB0005404	LMGL03010434	25240375	-	-	-	ko00561,ko01100,ko04714,ko04923,ko04931,ko04975,ko04977,ko04979,ko05417
LIPID-N-1171	PG(16:1_16:2)	GP	PG	32	3	715.4550154	716.4628354	[M-H]-	C38H69O10P	0.02104	-	-	-	-	-	-	-	-
LIPID-P-0273	MG(15:0)	GL	MG	15	0	334.29425	316.26136	[M+NH4]+	C18H36O4	0.021	C01885	HMDB0011563	-	46879024	-	-	-	ko00561,ko01100,ko04714,ko04923,ko04975,ko04977
LIPID-N-0749	PE(O-16:0_18:2)	GP	PE-O	34	2	700.528116	701.535941	[M-H]-	C39H76NO7P	0.021	-	-	LMGP02020100	52925035	-	-	-	-
LIPID-N-1151	PG(14:0_18:2)	GP	PG	32	2	717.4706655	718.4784855	[M-H]-	C38H71O10P	0.02096	-	-	LMGP04010342	52926607	-	-	-	-
LIPID-P-1009	TG(18:1_18:1_22:1)	GL	TG	58	3	958.87683	940.84589	[M+NH4]+	C61H112O6	0.02096	C00422	HMDB0010466	LMGL03010976	25240385	-	-	-	ko00561,ko01100,ko04714,ko04923,ko04931,ko04975,ko04977,ko04979,ko05417
LIPID-P-0390	LPC(0:0/22:5)	GP	LPC	22	5	570.363792	569.348141	[M+H]+	C30H52NO7P	0.02068	C04230	-	-	-	-	-	-	ko00564,ko05231
LIPID-N-0444	PG(18:2_16:0)	GP	PG	34	2	745.509789	746.509787	[M-H]-	C40H75O10P	0.02064	-	HMDB0010645	LMGP04010877	52927142	-	-	-	-
LIPID-N-0369	PE(16:0_20:3)	GP	PE	36	3	740.523033	741.530856	[M-H]-	C41H76NO8P	0.02036	C00350	HMDB0008935	LMGP02011222	53479587	-	53479587	-	ko00563,ko00564,ko01100,ko04136,ko04140,ko04723,ko05130,ko05167
LIPID-N-1387	PI(13:0_18:1)	GP	PI	31	1	793.4867095	794.4945295	[M-H]-	C40H75O13P	0.02032	-	-	LMGP06010045	52927498	-	-	-	-
LIPID-N-1059	PE(15:0_18:2)	GP	PE	33	2	700.4917353	701.4995553	[M-H]-	C38H72NO8P	0.02004	C00350	HMDB0009087	LMGP02010657	52924358	-	-	-	ko00563,ko00564,ko01100,ko04136,ko04140,ko04723,ko05130,ko05167
LIPID-N-0788	PE(O-16:0_20:4)	GP	PE-O	36	4	724.528116	725.535941	[M-H]-	C41H76NO7P	0.01998	-	-	LMGP02020019	42607456	-	-	-	-
LIPID-N-0794	PE(O-18:1_20:3)	GP	PE-O	38	4	752.559416	753.567241	[M-H]-	C43H80NO7P	0.01992	-	-	-	-	-	-	-	-
LIPID-N-1395	PI(16:0_19:1)	GP	PI	35	1	849.5493097	850.5571297	[M-H]-	C44H83O13P	0.01992	-	-	LMGP06010164	52927617	-	-	-	-
LIPID-N-0810	PE(O-20:5_16:0)	GP	PE-O	36	5	722.512466	723.520291	[M-H]-	C41H74NO7P	0.01952	-	-	-	-	-	-	-	-
LIPID-N-0843	PE(O-18:0_22:6)	GP	PE-O	40	6	776.559416	777.567241	[M-H]-	C45H80NO7P	0.0194	-	-	LMGP02020104	52923729	-	-	-	-
LIPID-N-0404	PE(18:0_24:5)	GP	PE	42	5	820.585633	821.593456	[M-H]-	C47H84NO8P	0.01936	C00350	HMDB0009593	LMGP02011122	52924823	-	52924823	-	ko00563,ko00564,ko01100,ko04136,ko04140,ko04723,ko05130,ko05167
LIPID-N-0104	FFA(22:6)	FA	FFA	22	6	327.232405	328.24023	[M-H]-	C22H32O2	0.01896	C06429	HMDB0002183	LMFA01030185	445580	-	-	-	ko01040
LIPID-N-0367	PE(17:1_18:2)	GP	PE	35	3	726.51062	727.515206	[M-H]-	C40H74NO8P	0.01864	C00350	-	LMGP02010573	52924274	-	-	-	ko00563,ko00564,ko01100,ko04136,ko04140,ko04723,ko05130,ko05167
LIPID-P-0536	PC(O-16:0_14:1)	GP	PC-O	30	1	690.543769	689.535941	[M+H]+	C38H76NO7P	0.0186	C00157	HMDB0013403	LMGP01020179	52923736	-	-	-	ko00564,ko00590,ko00591,ko00592,ko01100,ko04723,ko05231
LIPID-N-1141	PG(22:0_16:1)	GP	PG	38	1	803.5802159	804.5880359	[M-H]-	C44H85O10P	0.0184	-	-	LMGP04010222	52926487	-	-	-	-
LIPID-N-1115	PG(16:0_20:0)	GP	PG	36	0	777.5645659	778.5723859	[M-H]-	C42H83O10P	0.01784	-	-	LMGP04010864	52927129	-	-	-	-
LIPID-P-1381	PE(P-22:1_20:4)	GP	PE-P	42	5	806.606366	805.598541	[M+H]+	C47H84NO7P	0.0178	C00350	-	-	-	-	-	-	ko00563,ko00564,ko01100,ko04136,ko04140,ko04723,ko05130,ko05167
LIPID-N-0479	PI(18:0_17:1)	GP	PI	35	1	849.549308	850.557132	[M-H]-	C44H83O13P	0.01752	-	-	LMGP06010281	52927734	-	-	-	-
LIPID-N-1160	PG(18:1_19:1)	GP	PG	37	2	787.5489158	788.5567358	[M-H]-	C43H81O10P	0.01748	-	-	LMGP04010492	52926757	-	-	-	-
LIPID-N-0422	PE(16:1_22:6)	GP	PE	38	7	760.491732	761.499556	[M-H]-	C43H72NO8P	0.01744	C00350	HMDB0008979	LMGP02011216	52924914	-	52924914	-	ko00563,ko00564,ko01100,ko04136,ko04140,ko04723,ko05130,ko05167
LIPID-N-0518	PI(18:1_22:2)	GP	PI	40	3	915.604084	916.604082	[M-H]-	C49H89O13P	0.01744	-	-	LMGP06010306	52927759	-	-	-	-
LIPID-N-0660	LPG(15:0)	GP	LPG	15	0	469.256647	470.264472	[M-H]-	C21H43O9P	0.01724	-	-	LMGP04050034	52927457	-	-	-	-
LIPID-N-0626	PA(14:0_16:1)	GP	PA	30	1	617.418232	618.426057	[M-H]-	C33H63O8P	0.017	C00416	-	LMGP10010931	52929520	-	-	-	ko00561,ko00564,ko01100,ko04024,ko04070,ko04072,ko04666,ko04912,ko04975,ko05200,ko05212,ko05231
LIPID-N-0397	PE(16:0_20:5)	GP	PE	36	5	736.491732	737.499556	[M-H]-	C41H72NO8P	0.01664	C00350	HMDB0008939	LMGP02011221	52924919	-	52924919	-	ko00563,ko00564,ko01100,ko04136,ko04140,ko04723,ko05130,ko05167
LIPID-N-0741	PE(O-20:0_18:1)	GP	PE-O	38	1	758.606366	759.614191	[M-H]-	C43H86NO7P	0.01662	-	-	LMGP02020072	52925007	-	-	-	-
LIPID-N-1066	PE(16:0_18:3)	GP	PE	34	3	712.4917353	713.4995553	[M-H]-	C39H72NO8P	0.0166	C00350	HMDB0009121	LMGP02010685	52924386	-	-	-	ko00563,ko00564,ko01100,ko04136,ko04140,ko04723,ko05130,ko05167
LIPID-P-0729	SM(d18:0/14:0)	SP	SM	32	0	677.559751	676.551925	[M+H]+	C37H77N2O6P	0.01656	C00550	HMDB0012085	LMSP03010030	44260138	-	-	-	ko00600,ko01100,ko04071,ko04217
LIPID-N-0730	PE(O-18:0_16:0)	GP	PE-O	34	0	704.559416	705.567241	[M-H]-	C39H80NO7P	0.01642	-	-	LMGP02020094	52925029	-	-	-	-
LIPID-N-0825	PE(O-22:1_20:4)	GP	PE-O	42	5	806.606366	807.614191	[M-H]-	C47H86NO7P	0.01636	-	-	-	-	-	-	-	-
LIPID-P-1312	PE(P-16:0_22:0)	GP	PE-P	38	0	760.622016	759.614191	[M+H]+	C43H86NO7P	0.0163	C00350	HMDB0011355	LMGP02030030	52925063	-	-	-	ko00563,ko00564,ko01100,ko04136,ko04140,ko04723,ko05130,ko05167
LIPID-N-0777	PE(O-20:1_18:2)	GP	PE-O	38	3	754.575066	755.582891	[M-H]-	C43H82NO7P	0.01624	-	-	-	-	-	-	-	-
LIPID-P-0566	PC(O-18:0_22:6)	GP	PC-O	40	6	820.622019	819.614191	[M+H]+	C48H86NO7P	0.01616	C00157	HMDB0013422	LMGP01020110	24779341	-	-	-	ko00564,ko00590,ko00591,ko00592,ko01100,ko04723,ko05231
LIPID-N-1388	PI(18:0_13:1)	GP	PI	31	1	793.4867095	794.4945295	[M-H]-	C40H75O13P	0.01608	-	-	-	-	-	-	-	-
LIPID-N-0023	9,10-EpOME	FA	Eicosanoid	-	-	295.227275	296.2351449	[M-H]-	C18H32O3	0.016	C14825	HMDB0004701	-	5283018	65167-83-1	5356421	-	ko00591,ko01100
LIPID-N-1122	PG(18:0_22:0)	GP	PG	40	0	833.6271661	834.6349861	[M-H]-	C46H91O10P	0.01584	-	-	LMGP04010847	52927112	-	-	-	-
LIPID-P-0381	LPC(20:2/0:0)	GP	LPC	20	2	548.371617	547.363791	[M+H]+	C28H54NO7P	0.01572	C04230	HMDB0010392	LMGP01050132	52924053	-	-	-	ko00564,ko05231
LIPID-N-0609	CerP(d18:1/18:1)	SP	CerP	36	2	642.486275	643.494076	[M-H]-	C36H70NO6P	0.0157	-	-	-	-	-	-	-	-
LIPID-N-0615	LPA(16:0)	GP	LPA	16	0	409.235515	410.24334	[M-H]-	C19H39O7P	0.0157	C00681	HMDB0007849	LMGP10050042	56960317	-	53478599	-	ko00561,ko00564,ko01100,ko04072,ko04080,ko04540,ko04810,ko04975,ko04977,ko05130,ko05200
LIPID-P-0382	LPC(22:2)	GP	LPC	22	2	576.402917	575.395091	[M+H]+	C30H58NO7P	0.01512	C04230	HMDB0010400	LMGP01050135	52924059	-	-	-	ko00564,ko05231
LIPID-N-0556	PI(18:1_22:6)	GP	PI	40	7	907.541484	908.541482	[M-H]-	C49H81O13P	0.01512	-	-	LMGP06010013	52927466	-	-	-	-
LIPID-P-0353	LPC(0:0/16:0)	GP	LPC	16	0	496.340317	495.332491	[M+H]+	C24H50NO7P	0.01484	C04230	-	LMGP01050074	460602	-	-	-	ko00564,ko05231
LIPID-P-1344	PE(P-20:1_18:2)	GP	PE-P	38	3	754.575066	753.567241	[M+H]+	C43H80NO7P	0.01456	C00350	-	-	-	-	-	-	ko00563,ko00564,ko01100,ko04136,ko04140,ko04723,ko05130,ko05167
LIPID-N-1130	PG(14:0_16:1)	GP	PG	30	1	691.4550154	692.4628354	[M-H]-	C36H69O10P	0.01432	-	-	LMGP04010203	52926468	-	-	-	-
LIPID-N-0782	PE(O-22:1_18:2)	GP	PE-O	40	3	782.606366	783.614191	[M-H]-	C45H86NO7P	0.0141	-	-	-	-	-	-	-	-
LIPID-N-0357	PE(20:0_18:2)	GP	PE	38	2	770.569983	771.577806	[M-H]-	C43H82NO8P	0.01388	C00350	HMDB0009225	LMGP02010125	9546825	-	9546825	-	ko00563,ko00564,ko01100,ko04136,ko04140,ko04723,ko05130,ko05167
LIPID-P-1324	PE(P-18:1_20:0)	GP	PE-P	38	1	758.606366	757.598541	[M+H]+	C43H84NO7P	0.01388	C00350	-	-	-	-	-	-	ko00563,ko00564,ko01100,ko04136,ko04140,ko04723,ko05130,ko05167
LIPID-P-0565	PC(O-18:2_20:4)	GP	PC-O	38	6	792.590719	791.582891	[M+H]+	C46H82NO7P	0.01368	C00157	HMDB0013409	LMGP01020064	16759366	-	-	-	ko00564,ko00590,ko00591,ko00592,ko01100,ko04723,ko05231
LIPID-N-0014	lithocholicacid-3-sulfate	ST	BA	-	-	455.6	456.254547	[M-H]-	C24H38O3	0.0131	-	HMDB0000907	LMST05020015	10253562	34669-57-3	10253562	-	-
LIPID-P-1350	PE(P-24:1_18:2)	GP	PE-P	42	3	810.637666	809.629841	[M+H]+	C47H88NO7P	0.01302	C00350	-	-	-	-	-	-	ko00563,ko00564,ko01100,ko04136,ko04140,ko04723,ko05130,ko05167
LIPID-N-1212	PG(19:2_20:4)	GP	PG	39	6	807.5176157	808.5254357	[M-H]-	C45H77O10P	0.0126	-	-	-	-	-	-	-	-
LIPID-P-0754	SM(d18:1/20:1)	SP	SM	38	2	757.622351	756.614525	[M+H]+	C43H85N2O6P	0.0126	C00550	HMDB0240610	LMSP03010059	52931179	222403-67-0	-	-	ko00600,ko01100,ko04071,ko04217
LIPID-N-0969	LNAPE(20:5/N-18:1)	GP	LNAPE	38	6	762.507381	763.515206	[M-H]-	C43H74NO8P	0.01244	-	-	-	-	-	-	-	-
LIPID-N-1060	PE(14:0_20:2)	GP	PE	34	2	714.5073853	715.5152053	[M-H]-	C39H74NO8P	0.01236	C00350	HMDB0008835	LMGP02010416	52924121	-	-	-	ko00563,ko00564,ko01100,ko04136,ko04140,ko04723,ko05130,ko05167
LIPID-P-0441	LPE(P-20:0)	GP	LPE-P	20	0	494.3	493.353226	[M+H]+	C25H52NO6P	0.0118	-	-	LMGP02070004	52925153	-	-	-	-
LIPID-N-1430	PI(18:1_18:3)	GP	PI	36	4	857.5180096	858.5258296	[M-H]-	C45H79O13P	0.01176	-	HMDB0009839	LMGP06010298	52927751	-	-	-	-
LIPID-N-0539	PI(18:0_20:5)	GP	PI	38	5	883.541484	884.541482	[M-H]-	C47H81O13P	0.01176	-	-	LMGP06010628	52928081	-	-	-	-
LIPID-N-0865	PE(O-20:1_22:6)	GP	PE-O	42	7	802.575066	803.582891	[M-H]-	C47H82NO7P	0.01168	-	-	-	-	-	-	-	-
LIPID-N-0441	PG(16:1_16:1)	GP	PG	32	2	717.478489	718.478487	[M-H]-	C38H71O10P	0.01166	-	HMDB0010586	LMGP04010967	52927230	-	460605	-	-
LIPID-P-0365	LPC(26:0)	GP	LPC	26	0	636.496817	635.488991	[M+H]+	C34H70NO7P	0.01152	C04230	HMDB0029205	-	131750810	-	-	-	ko00564,ko05231
LIPID-P-0352	LPC(15:0/0:0)	GP	LPC	15	0	482.32181	481.316841	[M+H]+	C23H48NO7P	0.0114	C04230	HMDB0010381	LMGP01050016	24779458	-	-	-	ko00564,ko05231
LIPID-N-1433	PI(16:0_22:4)	GP	PI	38	4	885.5493097	886.5571297	[M-H]-	C47H83O13P	0.01128	-	HMDB0009914	LMGP06010762	52928215	-	-	-	-
LIPID-N-0796	PE(O-18:0_22:4)	GP	PE-O	40	4	780.590716	781.598541	[M-H]-	C45H84NO7P	0.01122	-	-	LMGP02020060	52924995	-	-	-	-
LIPID-N-0819	PE(O-18:2_22:3)	GP	PE-O	40	5	778.575066	779.582891	[M-H]-	C45H82NO7P	0.01104	-	-	-	-	-	-	-	-
LIPID-N-1080	PE(15:1_22:3)	GP	PE	37	4	752.5230354	753.5308554	[M-H]-	C42H76NO8P	0.01076	C00350	-	-	-	-	-	-	ko00563,ko00564,ko01100,ko04136,ko04140,ko04723,ko05130,ko05167
LIPID-N-1108	PE(22:5_22:6)	GP	PE	44	11	836.5230354	837.5308554	[M-H]-	C49H76NO8P	0.01076	C00350	-	-	-	-	-	-	ko00563,ko00564,ko01100,ko04136,ko04140,ko04723,ko05130,ko05167
LIPID-N-0761	PE(O-18:1_21:1)	GP	PE-O	39	2	770.606366	771.614191	[M-H]-	C44H86NO7P	0.01068	-	-	-	-	-	-	-	-
LIPID-P-1388	PE(P-18:2_20:4)	GP	PE-P	38	6	748.528116	747.520291	[M+H]+	C43H74NO7P	0.01068	C00350	-	-	-	-	-	-	ko00563,ko00564,ko01100,ko04136,ko04140,ko04723,ko05130,ko05167
LIPID-N-1088	PE(16:1_22:4)	GP	PE	38	5	764.5230354	765.5308554	[M-H]-	C43H76NO8P	0.0104	C00350	HMDB0008976	LMGP02010538	52924241	-	-	-	ko00563,ko00564,ko01100,ko04136,ko04140,ko04723,ko05130,ko05167
LIPID-N-0770	PE(O-17:1_18:2)	GP	PE-O	35	3	712.528116	713.535941	[M-H]-	C40H76NO7P	0.0104	-	-	-	-	-	-	-	-
LIPID-N-0549	PI(18:1_20:5)	GP	PI	38	6	881.525834	882.525832	[M-H]-	C47H79O13P	0.0104	-	-	LMGP06010826	52928279	-	-	-	-
LIPID-N-0845	PE(O-20:1_22:5)	GP	PE-O	42	6	804.590716	805.598541	[M-H]-	C47H84NO7P	0.0103	-	-	-	-	-	-	-	-
LIPID-P-0389	LPC(20:5)	GP	LPC	20	5	542.324667	541.316841	[M+H]+	C28H48NO7P	0.01016	C04230	HMDB0010397	LMGP01050050	11757087	-	-	-	ko00564,ko05231
LIPID-P-0428	LPE(18:3)	GP	LPE	18	3	476.277714	475.269891	[M+H]+	C23H42NO7P	0.01004	-	HMDB0011478	LMGP02050042	53480927	-	-	-	-
LIPID-P-0394	LPC(O-16:0)	GP	LPC-O	16	0	482.361025	481.353226	[M+H]+	C24H52NO6P	0.00992	C04230	-	LMGP01060010	162126	-	-	-	ko00564,ko05231
LIPID-P-0531	PC(O-16:0_14:0)	GP	PC-O	30	0	692.559419	691.551591	[M+H]+	C38H78NO7P	0.00988	C00157	-	LMGP01020178	24779275	-	-	-	ko00564,ko00590,ko00591,ko00592,ko01100,ko04723,ko05231
LIPID-N-0972	LNAPE(22:5/N-20:2)	GP	LNAPE	42	7	816.554331	817.562156	[M-H]-	C47H80NO8P	0.00984	-	-	-	-	-	-	-	-
LIPID-P-0648	PE(P-17:0_20:3)	GP	PE-P	37	3	740.559416	739.551591	[M+H]+	C42H78NO7P	0.00976	C00350	-	-	-	-	-	-	ko00563,ko00564,ko01100,ko04136,ko04140,ko04723,ko05130,ko05167
LIPID-N-0512	PI(18:1_19:2)	GP	PI	37	3	873.549308	874.557132	[M-H]-	C46H83O13P	0.00976	-	-	-	-	-	-	-	-
LIPID-P-1337	PE(P-18:0_24:2)	GP	PE-P	42	2	812.653316	811.645491	[M+H]+	C47H90NO7P	0.00946	C00350	-	-	-	-	-	-	ko00563,ko00564,ko01100,ko04136,ko04140,ko04723,ko05130,ko05167
LIPID-N-0505	PI(18:2_16:1)	GP	PI	34	3	831.510184	834.525832	[M-H]-	C43H77O13P	0.00928	-	-	LMGP06010314	52927767	-	-	-	-
LIPID-P-1347	PE(P-22:1_18:2)	GP	PE-P	40	3	782.606366	781.598541	[M+H]+	C45H84NO7P	0.00914	C00350	-	-	-	-	-	-	ko00563,ko00564,ko01100,ko04136,ko04140,ko04723,ko05130,ko05167
LIPID-N-0437	PG(18:1_14:0)	GP	PG	32	1	719.494139	720.494137	[M-H]-	C38H73O10P	0.00904	-	-	LMGP04010882	460605	-	460605	-	-
LIPID-N-0344	PE(22:1_18:0)	GP	PE	40	1	800.616933	801.624756	[M-H]-	C45H88NO8P	0.00868	C00350	HMDB0009519	LMGP02011051	53479857	-	53479857	-	ko00563,ko00564,ko01100,ko04136,ko04140,ko04723,ko05130,ko05167
LIPID-P-1567	SM(d18:2/24:2)	SP	SM	42	4	809.669301	808.645825	[M+H]+	C47H89N2O6P	0.00852	C00550	-	-	-	-	-	-	ko00600,ko01100,ko04071,ko04217
LIPID-P-1335	PE(P-16:0_24:2)	GP	PE-P	40	2	784.622016	783.614191	[M+H]+	C45H86NO7P	0.00844	C00350	-	-	-	-	-	-	ko00563,ko00564,ko01100,ko04136,ko04140,ko04723,ko05130,ko05167
LIPID-P-0019	Carnitine C12:1-2OH	FA	CAR	12	1	374.2552265	373.246439	[M+H]+	C19H35NO6	0.00832	C02301	-	LMFA07070083	71464543	-	-	-	ko04714
LIPID-P-1383	PE(P-18:1_24:4)	GP	PE-P	42	5	806.606366	805.598541	[M+H]+	C47H84NO7P	0.0083	C00350	-	-	-	-	-	-	ko00563,ko00564,ko01100,ko04136,ko04140,ko04723,ko05130,ko05167
LIPID-N-0829	PE(O-24:1_20:4)	GP	PE-O	44	5	834.637666	835.645491	[M-H]-	C49H90NO7P	0.00826	-	-	-	-	-	-	-	-
LIPID-N-0170	LPG(18:1)	GP	LPG	18	1	509.287948	510.295772	[M-H]-	C24H47O9P	0.00824	-	-	LMGP04050006	9547135	-	-	-	-
LIPID-P-1361	PE(P-17:0_22:4)	GP	PE-P	39	4	766.575066	765.567241	[M+H]+	C44H80NO7P	0.0082	C00350	-	-	-	-	-	-	ko00563,ko00564,ko01100,ko04136,ko04140,ko04723,ko05130,ko05167
LIPID-N-1156	PG(16:1_17:1)	GP	PG	33	2	731.4863155	732.4941355	[M-H]-	C39H73O10P	0.0082	-	-	LMGP04010209	52926474	-	-	-	-
LIPID-N-0839	PE(O-16:0_22:6)	GP	PE-O	38	6	748.528116	749.535941	[M-H]-	C43H76NO7P	0.00816	-	-	LMGP02020020	22833649	-	-	-	-
LIPID-P-0100	S1P(d18:1)	SP	SPH	18	1	380.256586	379.248761	[M+H]+	C18H38NO5P	0.00816	C06124	-	LMSP01050001	5283560	-	-	-	ko00600,ko01100,ko04020,ko04071,ko04072,ko04080,ko04371,ko04666,ko05152
LIPID-P-0412	LPE(20:0)	GP	LPE	20	0	510.355965	509.348141	[M+H]+	C25H52NO7P	0.00814	-	HMDB0011481	LMGP02050045	53480930	-	-	-	-
LIPID-N-0807	PE(O-16:0_20:5)	GP	PE-O	36	5	722.512466	723.520291	[M-H]-	C41H74NO7P	0.00808	-	-	LMGP02020095	52925030	-	-	-	-
LIPID-N-1429	PI(18:0_18:4)	GP	PI	36	4	857.5180096	858.5258296	[M-H]-	C45H79O13P	0.008	-	-	LMGP06010404	52927857	-	-	-	-
LIPID-P-1362	PE(P-19:0_20:4)	GP	PE-P	39	4	766.575066	765.567241	[M+H]+	C44H80NO7P	0.00796	C00350	-	-	-	-	-	-	ko00563,ko00564,ko01100,ko04136,ko04140,ko04723,ko05130,ko05167
LIPID-N-0775	PE(O-18:2_19:1)	GP	PE-O	37	3	740.559416	741.567241	[M-H]-	C42H80NO7P	0.00788	-	-	-	-	-	-	-	-
LIPID-N-1135	PG(18:0_16:1)	GP	PG	34	1	747.5176157	748.5254357	[M-H]-	C40H77O10P	0.00784	-	HMDB0010587	LMGP04010211	52926476	-	-	-	-
LIPID-N-0873	PE(O-20:2_22:6)	GP	PE-O	42	8	800.559416	801.567241	[M-H]-	C47H80NO7P	0.00782	-	-	-	-	-	-	-	-
LIPID-P-1367	PE(P-18:1_22:3)	GP	PE-P	40	4	780.590716	779.582891	[M+H]+	C45H82NO7P	0.00774	C00350	-	-	-	-	-	-	ko00563,ko00564,ko01100,ko04136,ko04140,ko04723,ko05130,ko05167
LIPID-N-0346	PE(18:2_14:0)	GP	PE	32	2	686.476082	687.483906	[M-H]-	C37H70NO8P	0.00768	C00350	HMDB0008829	LMGP02010655	52924943	-	52924943	-	ko00563,ko00564,ko01100,ko04136,ko04140,ko04723,ko05130,ko05167
LIPID-P-0410	LPE(0:0/18:0)	GP	LPE	18	0	482.324664	481.316841	[M+H]+	C23H48NO7P	0.00754	-	HMDB0011129	LMGP02050038	53480667	-	-	-	-
LIPID-P-0414	LPE(24:0)	GP	LPE	24	0	566.418565	565.410741	[M+H]+	C29H60NO7P	0.00752	-	HMDB0011497	LMGP02050061	53480946	-	-	-	-
LIPID-N-1057	PE(18:0_22:1)	GP	PE	40	1	800.6169358	801.6247558	[M-H]-	C45H88NO8P	0.00744	C00350	-	LMGP02010633	52924334	-	-	-	ko00563,ko00564,ko01100,ko04136,ko04140,ko04723,ko05130,ko05167
LIPID-N-0548	PI(16:0_22:6)	GP	PI	38	6	881.525834	882.525832	[M-H]-	C47H79O13P	0.0074	-	-	LMGP06010011	52927464	-	-	-	-
LIPID-N-0858	PE(O-17:1_22:6)	GP	PE-O	39	7	760.528116	761.535941	[M-H]-	C44H76NO7P	0.00732	-	-	-	-	-	-	-	-
LIPID-N-1195	PG(18:2_22:2)	GP	PG	40	4	825.5645659	826.5723859	[M-H]-	C46H83O10P	0.00728	-	-	LMGP04010364	52926629	-	-	-	-
LIPID-N-1391	PI(16:0_17:1)	GP	PI	33	1	821.5180096	822.5258296	[M-H]-	C42H79O13P	0.007216	-	-	LMGP06010222	52927675	-	-	-	-
LIPID-P-1403	PE(P-22:1_22:6)	GP	PE-P	44	7	830.606366	829.598541	[M+H]+	C49H84NO7P	0.0071	C00350	-	-	-	-	-	-	ko00563,ko00564,ko01100,ko04136,ko04140,ko04723,ko05130,ko05167
LIPID-N-0826	PE(O-20:1_22:4)	GP	PE-O	42	5	806.606366	807.614191	[M-H]-	C47H86NO7P	0.00696	-	-	-	-	-	-	-	-
LIPID-N-0966	LNAPE(24:5/N-18:0)	GP	LNAPE	42	5	820.585631	821.593456	[M-H]-	C47H84NO8P	0.00692	-	-	-	-	-	-	-	-
LIPID-N-1189	PG(18:1_18:3)	GP	PG	36	4	769.5019656	770.5097856	[M-H]-	C42H75O10P	0.00692	-	HMDB0010636	LMGP04010330	52926595	-	-	-	-
LIPID-N-1178	PG(20:1_18:2)	GP	PG	38	3	799.5489158	800.5567358	[M-H]-	C44H81O10P	0.0068	-	HMDB0116576	LMGP04010541	52926806	-	-	-	-
LIPID-N-0364	PE(14:0_18:3)	GP	PE	32	3	684.460432	685.468256	[M-H]-	C37H68NO8P	0.00676	C00350	HMDB0008830	LMGP02010412	52924117	-	52924117	-	ko00563,ko00564,ko01100,ko04136,ko04140,ko04723,ko05130,ko05167
LIPID-N-0018	13-oxoODE	FA	Eicosanoid	-	-	293.21167	294.2194948	[M-H]-	C18H30O3	0.006704	C14765	HMDB0004668	-	6446027	31385-09-8	6446027	-	ko00591
LIPID-N-0519	PI(18:0_22:3)	GP	PI	40	3	915.604084	916.604082	[M-H]-	C49H89O13P	0.006656	-	-	-	-	-	-	-	-
LIPID-P-0386	LPC(20:4)	GP	LPC	20	4	544.340317	543.332491	[M+H]+	C28H50NO7P	0.0066	C04230	HMDB0010395	LMGP01050048	24779476	60701-99-7	-	-	ko00564,ko05231
LIPID-N-0061	PGF1α	FA	Eicosanoid	-	-	355.24845	356.2563	[M-H]-	C20H36O5	0.00652	C06475	HMDB0002685	LMFA03010137	5280939	745-62-0	10469728	-	-
LIPID-N-0792	PE(O-16:0_22:4)	GP	PE-O	38	4	752.559416	753.567241	[M-H]-	C43H80NO7P	0.00646	-	-	LMGP02020037	52924972	-	-	-	-
LIPID-P-0351	LPC(0:0/15:0)	GP	LPC	15	0	482.32181	481.316841	[M+H]+	C23H48NO7P	0.0064	C04230	-	-	-	-	-	-	ko00564,ko05231
LIPID-N-1077	PE(14:0_22:4)	GP	PE	36	4	738.5073853	739.5152053	[M-H]-	C41H74NO8P	0.00636	C00350	HMDB0008844	LMGP02010421	52924126	-	-	-	ko00563,ko00564,ko01100,ko04136,ko04140,ko04723,ko05130,ko05167
LIPID-P-1533	LPE(15:0)	GP	LPE	15	0	440.277716	439.269891	[M+H]+	C20H42NO7P	0.00622	-	HMDB0011502	LMGP02050031	52925150	-	-	-	-
LIPID-N-0541	PI(18:1_22:4)	GP	PI	40	5	911.572784	912.572782	[M-H]-	C49H85O13P	0.0062	-	-	LMGP06010307	52927760	-	-	-	-
LIPID-P-1306	Carnitine C24:5	FA	CAR	24	5	502.389634	501.381809	[M+H]+	C31H51NO4	0.005984	C02301	-	-	-	-	-	-	ko04714
LIPID-P-0413	LPE(22:0)	GP	LPE	22	0	538.387265	537.379441	[M+H]+	C27H56NO7P	0.00598	-	HMDB0011490	LMGP02050054	53480939	-	-	-	-
LIPID-N-0436	PG(16:0_16:1)	GP	PG	32	1	719.494139	720.494137	[M-H]-	C38H73O10P	0.00584	-	HMDB0010571	LMGP04010910	52927174	-	-	-	-
LIPID-P-0354	LPC(16:0/0:0)	GP	LPC	16	0	496.340317	495.332491	[M+H]+	C24H50NO7P	0.0058	C04230	HMDB0010382	LMGP01050018	460602	-	-	-	ko00564,ko05231
LIPID-N-1104	PE(20:4_20:4)	GP	PE	40	8	786.5073853	787.5152053	[M-H]-	C45H74NO8P	0.00576	C00350	HMDB0009399	LMGP02011173	52924874	-	-	-	ko00563,ko00564,ko01100,ko04136,ko04140,ko04723,ko05130,ko05167
LIPID-N-0876	PMeOH(15:0_16:0)	GP	PMeOH	31	0	647.465182	648.473007	[M-H]-	C35H69O8P	0.0057	-	-	-	-	-	-	-	-
LIPID-N-1161	PG(16:0_22:2)	GP	PG	38	2	801.5645659	802.5723859	[M-H]-	C44H83O10P	0.0056	-	-	LMGP04010200	52926465	-	-	-	-
LIPID-P-0011	Carnitine C6-2OH	FA	CAR	6	0	290.1609965	289.152539	[M+H]+	C13H23NO6	0.005584	C02301	HMDB0000552	LMFA07070087	128145	102673-95-0	-	-	ko04714
LIPID-P-0568	PC(O-16:1_22:6)	GP	PC-O	38	7	790.575069	789.567241	[M+H]+	C46H80NO7P	0.00548	C00157	-	-	-	-	-	-	ko00564,ko00590,ko00591,ko00592,ko01100,ko04723,ko05231
LIPID-N-1078	PE(18:1_18:3)	GP	PE	36	4	738.5073853	739.5152053	[M-H]-	C41H74NO8P	0.00544	C00350	HMDB0009061	LMGP02010643	52924344	-	-	-	ko00563,ko00564,ko01100,ko04136,ko04140,ko04723,ko05130,ko05167
LIPID-P-0406	LPC(O-20:3)	GP	LPC-O	20	3	532.376725	531.368876	[M+H]+	C28H54NO6P	0.00536	C04230	-	-	-	-	-	-	ko00564,ko05231
LIPID-P-1925	LPC(25:0)	GP	LPC	25	0	594.449866	593.442041	[M+H]+	C31H64NO7P	0.00532	-	-	-	-	-	-	-	-
LIPID-N-0787	PE(O-24:1_18:2)	GP	PE-O	42	3	810.637666	811.645491	[M-H]-	C47H90NO7P	0.00532	-	-	-	-	-	-	-	-
LIPID-N-1149	PG(24:0_18:1)	GP	PG	42	1	859.6428162	860.6506362	[M-H]-	C48H93O10P	0.00516	-	-	-	-	-	-	-	-
LIPID-N-0398	PE(17:0_20:5)	GP	PE	37	5	750.50739	751.515206	[M-H]-	C42H74NO8P	0.005	C00350	-	LMGP02010555	52924256	-	-	-	ko00563,ko00564,ko01100,ko04136,ko04140,ko04723,ko05130,ko05167
LIPID-P-1926	LPC(28:0)	GP	LPC	28	0	664.528116	663.520291	[M+H]+	C36H74NO7P	0.00492	-	-	-	-	-	-	-	-
LIPID-N-0872	PE(O-18:3_22:5)	GP	PE-O	40	8	772.528116	773.535941	[M-H]-	C45H76NO7P	0.0049	-	-	-	-	-	-	-	-
LIPID-N-0855	PE(O-18:3_20:4)	GP	PE-O	38	7	746.512466	747.520291	[M-H]-	C43H74NO7P	0.00486	-	-	-	-	-	-	-	-
LIPID-P-0378	LPC(0:0/18:2)	GP	LPC	18	2	520.340317	519.332491	[M+H]+	C26H50NO7P	0.0048	C04230	-	-	-	-	-	-	ko00564,ko05231
LIPID-N-1164	PG(18:1_21:1)	GP	PG	39	2	815.5802159	816.5880359	[M-H]-	C45H85O10P	0.00468	-	-	-	-	-	-	-	-
LIPID-P-0364	LPC(24:0)	GP	LPC	24	0	608.465517	607.457691	[M+H]+	C32H66NO7P	0.00464	C04230	HMDB0010405	LMGP01050057	24779481	-	-	-	ko00564,ko05231
LIPID-N-0179	LPI(18:2)	GP	LPI	18	2	595.288343	596.296167	[M-H]-	C27H49O12P	0.00456	-	-	LMGP06050010	52928605	-	-	-	-
LIPID-P-0372	LPC(19:1)	GP	LPC	19	1	536.37085	535.363791	[M+H]+	C27H54NO7P	0.00452	C04230	-	LMGP01050130	52924049	-	-	-	ko00564,ko05231
LIPID-P-0356	LPC(17:0/0:0)	GP	LPC	17	0	510.35565	509.348141	[M+H]+	C25H52NO7P	0.00444	C04230	HMDB0012108	LMGP01050024	24779463	50930-23-9	-	-	ko00564,ko05231
LIPID-N-0732	PE(O-16:0_20:0)	GP	PE-O	36	0	732.590716	733.598541	[M-H]-	C41H84NO7P	0.0044	-	-	LMGP02020009	9547049	-	-	-	-
LIPID-N-0447	PG(18:0_18:2)	GP	PG	36	2	773.541089	774.541087	[M-H]-	C42H79O10P	0.00436	-	HMDB0010605	LMGP04010982	52927245	-	-	-	-
LIPID-N-0380	PE(20:4_14:0)	GP	PE	34	4	710.476082	711.483906	[M-H]-	C39H70NO8P	0.00432	C00350	HMDB0009382	LMGP02010935	52924636	-	52924636	-	ko00563,ko00564,ko01100,ko04136,ko04140,ko04723,ko05130,ko05167
LIPID-P-0379	LPC(18:2/0:0)	GP	LPC	18	2	520.340317	519.332491	[M+H]+	C26H50NO7P	0.0042	C04230	HMDB0010386	LMGP01050034	11005824	22252-07-9	-	-	ko00564,ko05231
LIPID-N-0192	LPS(18:1)	GP	LPS	18	1	522.283196	523.291021	[M-H]-	C24H46NO9P	0.00412	-	HMDB0240603	LMGP03050001	9547099	89319-60-8	9547099	-	-
LIPID-N-0799	PE(O-22:1_20:3)	GP	PE-O	42	4	808.622016	809.629841	[M-H]-	C47H88NO7P	0.00412	-	-	-	-	-	-	-	-
LIPID-N-0815	PE(O-19:1_20:4)	GP	PE-O	39	5	764.559416	765.567241	[M-H]-	C44H80NO7P	0.00396	-	-	-	-	-	-	-	-
LIPID-P-0535	PC(O-16:0_22:0)	GP	PC-O	38	0	804.684619	803.676791	[M+H]+	C46H94NO7P	0.003952	C00157	HMDB0013408	LMGP01020060	24779329	-	-	-	ko00564,ko00590,ko00591,ko00592,ko01100,ko04723,ko05231
LIPID-N-1179	PG(18:1_21:2)	GP	PG	39	3	813.5645659	814.5723859	[M-H]-	C45H83O10P	0.003908	-	-	-	-	-	-	-	-
LIPID-P-1386	PE(P-14:0_22:6)	GP	PE-P	36	6	720.496816	719.488991	[M+H]+	C41H70NO7P	0.00384	C00350	-	-	-	-	-	-	ko00563,ko00564,ko01100,ko04136,ko04140,ko04723,ko05130,ko05167
LIPID-N-1173	PG(16:0_18:3)	GP	PG	34	3	743.4863155	744.4941355	[M-H]-	C40H73O10P	0.003812	-	HMDB0010660	LMGP04010372	52926637	-	-	-	-
LIPID-P-0400	LPC(O-18:1)	GP	LPC-O	18	1	508.376725	507.368876	[M+H]+	C26H54NO6P	0.003772	C04230	-	LMGP01060034	21672239	-	-	-	ko00564,ko05231
LIPID-P-0760	SM(d18:1/26:1)	SP	SM	44	2	841.716252	840.708425	[M+H]+	C49H97N2O6P	0.003716	C00550	HMDB0013461	LMSP03010009	44260128	-	-	-	ko00600,ko01100,ko04071,ko04217
LIPID-N-0180	LPI(20:3)	GP	LPI	20	3	621.303993	622.311817	[M-H]-	C29H51O12P	0.00368	-	-	LMGP06050021	52928616	-	-	-	-
LIPID-N-0729	PE(O-16:0_16:0)	GP	PE-O	32	0	676.528116	677.535941	[M-H]-	C37H76NO7P	0.00366	-	-	LMGP02020103	52925038	-	-	-	-
LIPID-N-0800	PE(O-18:2_24:2)	GP	PE-O	42	4	808.622016	809.629841	[M-H]-	C47H88NO7P	0.00362	-	-	-	-	-	-	-	-
LIPID-P-1328	PE(P-15:0_18:2)	GP	PE-P	33	2	686.512466	685.504641	[M+H]+	C38H72NO7P	0.00358	C00350	-	-	-	-	-	-	ko00563,ko00564,ko01100,ko04136,ko04140,ko04723,ko05130,ko05167
LIPID-P-0366	LPC(14:1)	GP	LPC	14	1	466.293367	465.285541	[M+H]+	C22H44NO7P	0.00356	C04230	HMDB0010380	LMGP01050014	24779456	-	-	-	ko00564,ko05231
LIPID-P-0362	LPC(20:0/0:0)	GP	LPC	20	0	552.402917	551.395091	[M+H]+	C28H58NO7P	0.003488	C04230	HMDB0010390	LMGP01050045	24779473	108341-80-6	-	-	ko00564,ko05231
LIPID-N-0019	9-oxoODE	FA	Eicosanoid	-	-	293.21167	294.2194948	[M-H]-	C18H30O3	0.00344	C14766	HMDB0004669	LMFA03060060	9839084	-	6446027	-	ko00591
LIPID-N-1155	PG(16:0_17:2)	GP	PG	33	2	731.4863155	732.4941355	[M-H]-	C39H73O10P	0.003412	-	-	LMGP04010195	52926460	-	-	-	-
LIPID-N-1183	PG(22:1_18:2)	GP	PG	40	3	827.5802159	828.5880359	[M-H]-	C46H85O10P	0.00338	-	-	LMGP04010363	52926628	-	-	-	-
LIPID-N-0617	LPA(18:1)	GP	LPA	18	1	435.258993	436.258993	[M-H]-	C21H41O7P	0.0033	C00681	HMDB0007855	LMGP10050008	5497152	-	53478599	-	ko00561,ko00564,ko01100,ko04072,ko04080,ko04540,ko04810,ko04975,ko04977,ko05130,ko05200
LIPID-N-0806	PE(O-15:1_20:4)	GP	PE-O	35	5	708.496816	709.504641	[M-H]-	C40H72NO7P	0.0033	-	-	-	-	-	-	-	-
LIPID-N-0776	PE(O-18:0_20:3)	GP	PE-O	38	3	754.575066	755.582891	[M-H]-	C43H82NO7P	0.0033	-	-	LMGP02020056	52924991	-	-	-	-
LIPID-P-0035	Carnitine C12:1	FA	CAR	12	1	342.2653965	341.256609	[M+H]+	C19H35NO4	0.003264	C02301	HMDB0013326	-	53481699	-	-	-	ko04714
LIPID-N-0769	PE(O-16:2_16:1)	GP	PE-O	32	3	670.481166	671.488991	[M-H]-	C37H70NO7P	0.00326	-	-	-	-	-	-	-	-
LIPID-N-0433	PG(18:0_16:0)	GP	PG	34	0	749.541089	750.541087	[M-H]-	C40H79O10P	0.003248	-	HMDB0010600	LMGP04010888	52927153	-	-	-	-
LIPID-P-0395	LPC(O-18:0)	GP	LPC-O	18	0	510.392325	509.384526	[M+H]+	C26H56NO6P	0.003168	C04317	HMDB0011149	LMGP01060014	2733532	-	-	-	ko00565,ko01100
LIPID-N-1194	PG(18:1_22:3)	GP	PG	40	4	825.5645659	826.5723859	[M-H]-	C46H83O10P	0.00316	-	-	-	-	-	-	-	-
LIPID-N-0833	PE(O-16:2_20:4)	GP	PE-O	36	6	720.496816	721.504641	[M-H]-	C41H72NO7P	0.00308	-	-	-	-	-	-	-	-
LIPID-N-1114	PG(17:0_18:0)	GP	PG	35	0	763.5489158	764.5567358	[M-H]-	C41H81O10P	0.003004	-	-	LMGP04010312	52926577	-	-	-	-
LIPID-P-0728	SM(d18:0/13:0)	SP	SM	31	0	663.544101	662.536275	[M+H]+	C36H75N2O6P	0.003004	C00550	-	LMSP03010033	52931129	-	-	-	ko00600,ko01100,ko04071,ko04217
LIPID-N-0786	PE(O-18:2_24:1)	GP	PE-O	42	3	810.637666	811.645491	[M-H]-	C47H90NO7P	0.003	-	-	-	-	-	-	-	-
LIPID-N-0453	PG(18:2_18:2)	GP	PG	36	4	769.509789	770.509787	[M-H]-	C42H75O10P	0.00292	-	HMDB0010650	LMGP04010956	52927219	-	460605	-	-
LIPID-N-0892	PMeOH(18:0_22:4)	GP	PMeOH	40	4	765.543432	766.551257	[M-H]-	C44H79O8P	0.00288	-	-	-	-	-	-	-	-
LIPID-P-0749	SM(d18:2/14:0)	SP	SM	32	2	673.528451	672.520625	[M+H]+	C37H73N2O6P	0.002744	C00550	HMDB0240637	LMSP03010034	52931131	2292199-25-6	-	-	ko00600,ko01100,ko04071,ko04217
LIPID-N-1176	PG(17:1_18:2)	GP	PG	35	3	757.5019656	758.5097856	[M-H]-	C41H75O10P	0.002716	-	-	LMGP04010260	52926525	-	-	-	-
LIPID-P-0376	LPC(22:1/0:0)	GP	LPC	22	1	578.418567	577.410741	[M+H]+	C30H60NO7P	0.00252	C04230	HMDB0010399	LMGP01050134	53480471	-	-	-	ko00564,ko05231
LIPID-P-0377	LPC(24:1)	GP	LPC	24	1	606.449867	605.442041	[M+H]+	C32H64NO7P	0.002488	C04230	HMDB0010406	LMGP01050144	53480477	-	-	-	ko00564,ko05231
LIPID-P-0375	LPC(0:0/22:1)	GP	LPC	22	1	578.418567	577.410741	[M+H]+	C30H60NO7P	0.00246	C04230	-	-	-	-	-	-	ko00564,ko05231
LIPID-P-0730	SM(d18:0/16:0)	SP	SM	34	0	705.591051	704.583225	[M+H]+	C39H81N2O6P	0.002436	C00550	HMDB0010168	LMSP03010004	9939965	-	-	-	ko00600,ko01100,ko04071,ko04217
LIPID-N-0451	PG(18:2_18:1)	GP	PG	36	3	771.525439	772.525437	[M-H]-	C42H77O10P	0.002432	-	HMDB0010649	LMGP04010350	52926615	-	460605	-	-
LIPID-P-0027	Carnitine C4:1-2OH	FA	CAR	4	1	262.1290623	261.121239	[M+H]+	C11H19NO6	0.002336	C02301	HMDB0061717	LMFA07070101	71464481	-	-	-	ko04714
LIPID-N-0445	PG(17:1_18:1)	GP	PG	35	2	759.51422	760.525437	[M-H]-	C41H77O10P	0.00232	-	-	LMGP04010259	-	-	-	-	-
LIPID-P-0008	Carnitine C5-OH	FA	CAR	5	0	262.1660815	261.157624	[M+H]+	C12H23NO5	0.002272	C02301	HMDB0062555	LMFA07070073	57357187	-	-	-	ko04714
LIPID-P-0359	LPC(0:0/19:0)	GP	LPC	19	0	538.387627	537.379441	[M+H]+	C27H56NO7P	0.002204	C04230	-	-	-	-	-	-	ko00564,ko05231
LIPID-P-0556	PC(O-20:0_20:4)	GP	PC-O	40	4	824.653325	823.645491	[M+H]+	C48H90NO7P	0.002184	C00157	HMDB0013442	LMGP01020238	52923852	-	-	-	ko00564,ko00590,ko00591,ko00592,ko01100,ko04723,ko05231
LIPID-P-0399	LPC(O-16:1)	GP	LPC-O	16	1	480.345402	479.337576	[M+H]+	C24H50NO6P	0.00212	C04230	-	LMGP01060028	24779503	-	-	-	ko00564,ko05231
LIPID-N-1118	PG(16:0_21:0)	GP	PG	37	0	791.5802159	792.5880359	[M-H]-	C43H85O10P	0.002116	-	-	LMGP04010198	52926463	-	-	-	-
LIPID-N-1140	PG(16:0_22:1)	GP	PG	38	1	803.5802159	804.5880359	[M-H]-	C44H85O10P	0.002052	-	-	LMGP04010199	52926464	-	-	-	-
LIPID-P-0361	LPC(0:0/20:0)	GP	LPC	20	0	552.402917	551.395091	[M+H]+	C28H58NO7P	0.002004	C04230	-	-	-	-	-	-	ko00564,ko05231
LIPID-P-0360	LPC(19:0/0:0)	GP	LPC	19	0	538.387627	537.379441	[M+H]+	C27H56NO7P	0.001996	C04230	-	LMGP01050041	24779472	-	-	-	ko00564,ko05231
LIPID-N-0439	PG(17:0_18:1)	GP	PG	35	1	761.52203	762.541087	[M-H]-	C41H79O10P	0.001908	-	-	LMGP04010893	-	-	-	-	-
LIPID-P-0023	Carnitine C18:0	FA	CAR	18	0	428.3753315	427.366159	[M+H]+	C25H49NO4	0.001896	C02301	HMDB0000848	LMFA07070008	52922056	25597-09-5	-	-	ko04714
LIPID-N-0735	PE(O-16:0_16:1)	GP	PE-O	32	1	674.512466	675.520291	[M-H]-	C37H74NO7P	0.001886	-	-	LMGP02020027	52924962	-	-	-	-
LIPID-N-1177	PG(16:0_22:3)	GP	PG	38	3	799.5489158	800.5567358	[M-H]-	C44H81O10P	0.00184	-	-	-	-	-	-	-	-
LIPID-N-1150	PG(22:0_20:1)	GP	PG	42	1	859.6428162	860.6506362	[M-H]-	C48H93O10P	0.001752	-	-	LMGP04010553	52926818	-	-	-	-
LIPID-P-0761	SM(d18:2/18:1)	SP	SM	36	3	727.575401	726.567575	[M+H]+	C41H79N2O6P	0.001752	C00550	-	LMSP03010047	52931155	-	-	-	ko00600,ko01100,ko04071,ko04217
LIPID-P-0537	PC(O-16:0_16:1)	GP	PC-O	32	1	718.575066	717.567241	[M+H]+	C40H80NO7P	0.001728	C00157	HMDB0013404	LMGP01020182	52923742	-	-	-	ko00564,ko00590,ko00591,ko00592,ko01100,ko04723,ko05231
LIPID-P-0736	SM(d18:1/14:0)	SP	SM	32	1	675.544101	674.536275	[M+H]+	C37H75N2O6P	0.001724	C00550	HMDB0012097	LMSP03010028	11433862	-	-	-	ko00600,ko01100,ko04071,ko04217
LIPID-N-1205	PG(16:0_20:5)	GP	PG	36	5	767.4863155	768.4941355	[M-H]-	C42H73O10P	0.001704	-	-	LMGP04010654	52926919	-	-	-	-
LIPID-N-1192	PG(18:2_21:2)	GP	PG	39	4	811.5489158	812.5567358	[M-H]-	C45H81O10P	0.001688	-	-	-	-	-	-	-	-
LIPID-P-0542	PC(O-18:0_24:1)	GP	PC-O	42	1	858.731525	857.723741	[M+H]+	C50H100NO7P	0.001624	C00157	-	-	53481749	-	-	-	ko00564,ko00590,ko00591,ko00592,ko01100,ko04723,ko05231
LIPID-P-1930	LPC(24:2)	GP	LPC	24	2	604.434216	603.426391	[M+H]+	C32H62NO7P	0.001612	-	-	-	-	-	-	-	-
LIPID-P-0016	Carnitine C12-OH	FA	CAR	12	0	360.2760165	359.267174	[M+H]+	C19H37NO5	0.001608	C02301	-	LMFA07070039	71464535	-	-	-	ko04714
LIPID-P-0735	SM(d18:1/12:0)	SP	SM	30	1	647.512801	646.504975	[M+H]+	C35H71N2O6P	0.001596	C00550	HMDB0012096	LMSP03010002	44260123	-	-	-	ko00600,ko01100,ko04071,ko04217
LIPID-N-1188	PG(16:1_20:3)	GP	PG	36	4	769.5019656	770.5097856	[M-H]-	C42H75O10P	0.001588	-	HMDB0010594	LMGP04010219	52926484	-	-	-	-
LIPID-P-0022	Carnitine C16-OH	FA	CAR	16	0	416.3388365	415.329774	[M+H]+	C23H45NO5	0.001512	C02301	HMDB0013336	LMFA07070113	126456228	195207-76-2	-	-	ko04714
LIPID-P-0563	PC(O-24:1_20:4)	GP	PC-O	44	5	878.700225	877.692441	[M+H]+	C52H96NO7P	0.001312	C00157	-	-	53481767	-	-	-	ko00564,ko00590,ko00591,ko00592,ko01100,ko04723,ko05231
LIPID-P-0740	SM(d18:1/18:0)	SP	SM	36	1	731.606701	730.598875	[M+H]+	C41H83N2O6P	0.001304	C00550	HMDB0001348	LMSP03010001	5283588	-	-	-	ko00600,ko01100,ko04071,ko04217
LIPID-N-0457	PG(18:2_18:3)	GP	PG	36	5	767.494139	768.494137	[M-H]-	C42H73O10P	0.001296	-	HMDB0010651	LMGP04010351	52926616	-	-	-	-
LIPID-N-1113	PG(16:0_19:0)	GP	PG	35	0	763.5489158	764.5567358	[M-H]-	C41H81O10P	0.001264	-	-	LMGP04010954	52927217	-	-	-	-
LIPID-N-1132	PG(15:0_16:1)	GP	PG	31	1	705.4706655	706.4784855	[M-H]-	C37H71O10P	0.001212	-	-	LMGP04010205	52926470	-	-	-	-
LIPID-P-0367	LPC(15:1)	GP	LPC	15	1	480.30682	479.301191	[M+H]+	C23H46NO7P	0.001072	C04230	-	LMGP01050125	52924041	-	-	-	ko00564,ko05231
LIPID-N-1200	PG(22:0_20:4)	GP	PG	42	4	853.595866	854.603686	[M-H]-	C48H87O10P	0.001064	-	-	LMGP04010644	52926909	-	-	-	-
LIPID-N-1145	PG(19:0_20:1)	GP	PG	39	1	817.595866	818.603686	[M-H]-	C45H87O10P	0.00106	-	-	LMGP04010469	52926734	-	-	-	-
LIPID-N-1121	PG(16:0_24:0)	GP	PG	40	0	833.6271661	834.6349861	[M-H]-	C46H91O10P	0.001056	-	-	-	-	-	-	-	-
LIPID-N-1117	PG(15:0_22:0)	GP	PG	37	0	791.5802159	792.5880359	[M-H]-	C43H85O10P	0.001012	-	-	LMGP04010156	52926421	-	-	-	-
LIPID-P-0010	Carnitine C8:0	FA	CAR	8	0	288.2182815	287.209659	[M+H]+	C15H29NO4	0.000992	C02301	HMDB0000791	LMFA07070095	11953814	25243-95-2	-	-	ko04714
LIPID-P-0363	LPC(22:0)	GP	LPC	22	0	580.434217	579.426391	[M+H]+	C30H62NO7P	0.0009	C04230	HMDB0010398	LMGP01050053	24779479	-	-	-	ko00564,ko05231
LIPID-P-0358	LPC(18:0/0:0)	GP	LPC	18	0	524.371617	523.363791	[M+H]+	C26H54NO7P	0.000892	C04230	HMDB0010384	LMGP01050026	497299	-	-	-	ko00564,ko05231
LIPID-N-0653	LPA(16:1)	GP	LPA	16	1	407.235517	408.227692	[M-H]-	C19H37O7P	0.000878	C00681	-	LMGP10050016	52929751	-	-	-	ko00561,ko00564,ko01100,ko04072,ko04080,ko04540,ko04810,ko04975,ko04977,ko05130,ko05200
LIPID-P-0002	Carnitine C2:0	FA	CAR	2	0	204.1240515	203.115759	[M+H]+	C9H17NO4	0.00084	C02571	HMDB0000201	LMFA07070049	7045767	3040-38-8	-	-	ko04931
LIPID-N-1204	PG(14:0_20:5)	GP	PG	34	5	739.4550154	740.4628354	[M-H]-	C40H69O10P	0.0008	-	-	LMGP04010650	52926915	-	-	-	-
LIPID-P-0021	Carnitine C16:0	FA	CAR	16	0	400.3439215	399.334859	[M+H]+	C23H45NO4	0.0007816	C02990	HMDB0000222	LMFA07070004	11953816	2364-67-2	-	-	ko00071,ko01212
LIPID-N-0187	LPS(18:0)	GP	LPS	18	0	524.298846	525.306671	[M-H]-	C24H48NO9P	0.00078	-	HMDB0240606	LMGP03050006	42607474	119786-67-3	42607474	-	-
LIPID-N-0450	PG(18:2_16:1)	GP	PG	34	3	743.494139	744.494137	[M-H]-	C40H73O10P	0.000772	-	HMDB0010646	LMGP04010346	52926611	-	460605	-	-
LIPID-N-1215	PG(22:1_20:5)	GP	PG	42	6	849.5645659	850.5723859	[M-H]-	C48H83O10P	0.00076	-	-	LMGP04010674	52926939	-	-	-	-
LIPID-P-0001	DL-Carnitine	FA	CAR	-	-	162.1134315	161.105194	[M+H]+	C7H15NO3	0.0007592	C00318	HMDB0000062	-	10917	541-15-1	-	-	ko04714,ko04976,ko05415
LIPID-P-0013	Carnitine C10:0	FA	CAR	10	0	316.2496915	315.240959	[M+H]+	C17H33NO4	0.0007512	C02301	HMDB0000651	LMFA07070059	10245190	1492-27-9	-	-	ko04714
LIPID-N-0012	Glycochenodeoxycholicacid	ST	BA	-	-	448.5	449.314117	[M-H]-	C26H43NO5	0.000748	C05466	HMDB0000637	LMST05030008	22833540	640-79-9	22833540	-	ko00120,ko04976,ko04979
LIPID-P-0014	Carnitine C12:0	FA	CAR	12	0	344.2811015	343.272259	[M+H]+	C19H37NO4	0.0007368	C02301	HMDB0002250	LMFA07070062	168381	25518-54-1	-	-	ko04714
LIPID-P-0752	SM(d18:1/18:1)	SP	SM	36	2	729.591051	728.583225	[M+H]+	C41H81N2O6P	0.000736	C00550	HMDB0012101	LMSP03010050	6443882	108392-10-5	-	-	ko00600,ko01100,ko04071,ko04217
LIPID-N-1153	PG(15:0_18:2)	GP	PG	33	2	731.4863155	732.4941355	[M-H]-	C39H73O10P	0.000728	-	-	LMGP04010344	52926609	-	-	-	-
LIPID-N-1199	PG(22:1_20:3)	GP	PG	42	4	853.595866	854.603686	[M-H]-	C48H87O10P	0.000696	-	-	LMGP04010616	52926881	-	-	-	-
LIPID-P-0003	Carnitine C3:0	FA	CAR	3	0	218.1397565	217.131409	[M+H]+	C10H19NO4	0.0006856	C03017	HMDB0000824	LMFA07070105	107738	17298-37-2	-	-	-
LIPID-N-1187	PG(16:1_18:3)	GP	PG	34	4	741.4706655	742.4784855	[M-H]-	C40H71O10P	0.000668	-	HMDB0010591	LMGP04010212	52926477	-	-	-	-
LIPID-N-1124	PG(20:0_22:0)	GP	PG	42	0	861.6584663	862.6662863	[M-H]-	C48H95O10P	0.000664	-	-	LMGP04010716	52926981	-	-	-	-
LIPID-P-0750	SM(d18:1/16:1)	SP	SM	34	2	701.559751	700.551925	[M+H]+	C39H77N2O6P	0.000648	C00550	HMDB0240613	LMSP03010041	52931145	222403-66-9	-	-	ko00600,ko01100,ko04071,ko04217
LIPID-N-1158	PG(16:0_20:2)	GP	PG	36	2	773.5332657	774.5410857	[M-H]-	C42H79O10P	0.000572	-	-	LMGP04010197	52926462	-	-	-	-
LIPID-P-0049	Carnitine C18:2	FA	CAR	18	2	424.3439215	423.334859	[M+H]+	C25H45NO4	0.0005408	C02301	HMDB0006469	LMFA07070009	6450015	36816-10-1	-	-	ko04714
LIPID-N-0189	LPS(22:0)	GP	LPS	22	0	580.361446	581.369271	[M-H]-	C28H56NO9P	0.000528	-	-	LMGP03050025	52926293	-	-	-	-
LIPID-P-0026	Carnitine C3:1-2OH	FA	CAR	3	1	248.1134123	247.105589	[M+H]+	C10H17NO6	0.0005024	C02301	HMDB0002095	LMFA07070080	91825606	910825-21-7	-	-	ko04714
LIPID-N-1219	PG(18:2_22:5)	GP	PG	40	7	819.5176157	820.5254357	[M-H]-	C46H77O10P	0.000472	-	-	-	-	-	-	-	-

## Sheet: Supplementary Fig. 5a
Voltage (mV)	Amplitude (pA)
	Bath	30 µM cGMP	100 µM cGMP	300 µM cGMP
-120	-133.362	-335.388	-421.936	-483.459
-110	-106.445	-282.471	-359.436	-413.94
-100	-89.3555	-249.451	-315.369	-361.877
-90	-78.7964	-211.304	-275.024	-313.965
-80	-67.0166	-159.668	-234.924	-268.188
-70	-56.2134	-156.799	-197.021	-225.281
-60	-44.7388	-119.446	-167.419	-188.477
-50	-36.499	-91.98	-136.902	-152.649
-40	-28.2593	-68.9697	-104.126	-115.662
-30	-22.3999	-54.8096	-71.228	-81.7261
-20	-13.7939	-35.4004	-47.4243	-49.4995
-10	-6.53076	-15.686	-23.0713	-22.3999
0	-0.610352	0.854492	-0.244141	-1.2207
10	5.37109	16.1743	19.2871	18.2495
20	11.0474	28.8696	41.8701	40.9546
30	16.6626	42.7856	62.3169	68.4814
40	24.4141	61.8896	79.2236	96.6797
50	27.4048	74.8901	102.661	119.019
60	30.8838	77.6978	117.554	139.038
70	37.5366	95.2759	143.86	162.109
80	42.3584	101.929	153.809	186.34
90	46.814	132.019	174.683	209.412
100	51.3306	130.432	199.951	236.267
110	60.6689	151.855	221.68	255.31
120	60.9131	168.03	234.375	282.532

## Sheet: Supplementary Data Fig. 5b
Full-length CNGA3/CNGB3
[cGMP] µM	I/Imax
	Patch1	Patch2	Patch3	Patch4	Patch5
3	0.015591		0.0122594	0.0432417
10	0.076356		0.144521	0.201062	0.187645
30	0.585569	0.747741	0.663002		0.614919
100	0.898749	0.866211	0.982432	0.968471	0.863452
500	1	1	1	1	1
Truncated CNGA3/CNGB3
[cGMP] µM	I/Imax
	Patch1	Patch2	Patch3	Patch4	Patch5	Patch6	Patch7	Patch8	Patch9
3				0.0509844	-0.00762848		0.0332411	0.0133318	0.0222876
10		0.172932	0.131313	0.222395	0.120743	0.257017		0.200331
30	0.587458	0.595865	0.772727	0.842924	0.724458		0.63668		0.734554
100	0.829339	1.01598	0.909091	1.0591	0.931889	0.980417		0.949931
300	1	0.947368				1	1	1
500		1	1	1	1				1
